# Supplementary material for: Role of riboflavin biosynthesis gene duplication and transporter in Aeromonas salmonicida virulence in marine teleost fish
Source: Virulence. 2023 Mar 9;14(1):2187025. doi: 10.1080/21505594.2023.2187025 (PMC10012899; doi:10.1080/21505594.2023.2187025)
Supplement: Supplemental Material [file KVIR_A_2187025_SM7317.zip]

Archive with 7 entries (7 files):
- Fig S1.jpg
- Fig S2.jpg
- Fig S3.jpg
- Fig S4.jpg
- Fig. S5.jpg
- Supplemental-File-1-RF-Virulence-2023.xlsx
- Supplementary-tables-RF-Virulence-2023.docx
