# Supplementary material for: Role of riboflavin biosynthesis gene duplication and transporter in Aeromonas salmonicida virulence in marine teleost fish
Source: Virulence. 2023 Mar 9;14(1):2187025. doi: 10.1080/21505594.2023.2187025 (PMC10012899; doi:10.1080/21505594.2023.2187025)
Supplement: Supplemental Material [file KVIR_A_2187025_SM7317.zip › Supplemental-File-1-RF-Virulence-2023.xlsx]

## Sheet: Riboflavin-supplemented vs....
Supplemental File 1. Total genes expressed in A. salmonicida in response to extracellular riboflavin
Name	Chromosome	Region	Log₂ fold change	Fold change	P-value	FDR p-value	Bonferroni
aat	NZ_CP048223	complement(3736830..3737537)	-0.0446752	-1.03145	0.74296	0.941856	1
accA	NZ_CP048223	2941512..2942462	0.185253	1.13702	0.171014	0.579977	1
accC	NZ_CP048223	649750..651090	-0.168334	-1.12376	0.177998	0.591643	1
aceA	NZ_CP048223	61299..62612	-0.117688	-1.08499	0.468813	0.836101	1
aceE	NZ_CP048223	complement(1216430..1219090)	0.330274	1.25725	0.0249925	0.236346	1
aceF	NZ_CP048223	complement(1214452..1216344)	0.0164376	1.01146	0.895845	0.979834	1
aceK	NZ_CP048223	complement(3066110..3067837)	0.184215	1.1362	0.210554	0.625786	1
acnB	NZ_CP048223	complement(1202959..1205556)	-0.283202	-1.21689	0.0281156	0.254062	1
acpP	NZ_CP048223	4154251..4154487	-0.214276	-1.16012	0.219273	0.639379	1
acr1_1	NZ_CP048224	14325..14606	-0.157543	-1.11539	0.346249	0.756076	1
acr1_2	NZ_CP048224	172111..172392	-0.218792	-1.16376	0.18603	0.597974	1
acr2_1	NZ_CP048224	14603..14974	0.0135603	1.00944	0.936515	0.986351	1
acr2_2	NZ_CP048224	172389..172760	0.0338471	1.02374	0.850509	0.966194	1
acrG_1	NZ_CP048224	18273..18557	0.156446	1.11454	0.293005	0.711173	1
acrG_2	NZ_CP048224	176056..176340	0.160839	1.11794	0.275697	0.690477	1
acrH	NZ_CP048224	19662..20165	-0.0344742	-1.02418	0.822787	0.959289	1
acrV_1	NZ_CP048224	join(176350..176655,1)	-1.01237	-2.01722	0.131702	0.528816	1
acrV_2	NZ_CP048224	18567..19652	0.177536	1.13095	0.259336	0.677007	1
acs	NZ_CP048223	646602..648548	-0.175986	-1.12974	0.264044	0.682895	1
add	NZ_CP048223	complement(1927001..1928002)	-0.118475	-1.08559	0.519688	0.866745	1
adhE	NZ_CP048223	4556995..4559670	0.112441	1.08106	0.482252	0.843994	1
adk	NZ_CP048223	complement(4420817..4421461)	0.23697	1.17851	0.0963957	0.463751	1
aerA	NZ_CP048223	2151702..2153180	-0.228406	-1.17154	0.149568	0.556881	1
aexT	NZ_CP048223	complement(1587056..1588483)	0.155985	1.11418	0.315405	0.732969	1
aguA	NZ_CP048223	2434967..2436064	0.162856	1.1195	0.28248	0.698471	1
ahh1	NZ_CP048223	3270161..3272026	-0.156574	-1.11464	0.354118	0.766279	1
ahpC	NZ_CP048223	complement(3537227..3537793)	0.726306	1.6544	4.8884e-06	0.000607384	0.0218658
ahpF	NZ_CP048223	complement(3535523..3537115)	0.811371	1.75488	1.29526e-06	0.000214582	0.00579371
alaS	NZ_CP048223	2325487..2328111	0.252383	1.19117	0.0885782	0.447969	1
ald	NZ_CP048223	1903509..1904624	-0.0720729	-1.05123	0.650694	0.918155	1
alr_1	NZ_CP048223	2789839..2790912	-0.0523434	-1.03695	0.755072	0.94324	1
alr_2	NZ_CP048223	4468206..4469309	0.119805	1.08659	0.458485	0.829166	1
alr_3	NZ_CP048223	4546670..4547896	0.0924649	1.06619	0.498949	0.852925	1
alsS	NZ_CP048223	2871847..2873504	0.128183	1.09292	0.398068	0.792416	1
amoD	NZ_CP048223	complement(4391112..4391837)	-0.826975	-1.77396	4.7304e-05	0.00320592	0.211591
amoG	NZ_CP048223	complement(4394630..4400866)	-0.119617	-1.08645	0.40591	0.795284	1
amoH	NZ_CP048223	complement(4393023..4394633)	-0.202292	-1.15052	0.42698	0.809272	1
ampC	NZ_CP048223	complement(413216..414364)	-0.0114567	-1.00797	0.945552	0.989051	1
ampD	NZ_CP048223	complement(1220211..1220783)	-0.0147919	-1.01031	0.907913	0.983157	1
ansA	NZ_CP048223	complement(673727..674761)	0.187055	1.13844	0.20396	0.615484	1
ansB	NZ_CP048223	1162657..1163715	-0.557921	-1.47215	0.0188863	0.203715	1
aopB	NZ_CP048224	20146..21339	-0.0243955	-1.01705	0.886249	0.976299	1
aopD	NZ_CP048224	21352..22248	-0.0667682	-1.04737	0.677393	0.923493	1
aopH	NZ_CP048224	complement(80269..81660)	0.111224	1.08014	0.407393	0.796425	1
aopN_1	NZ_CP048224	13466..14344	0.201751	1.15009	0.212261	0.628017	1
aopN_2	NZ_CP048224	171252..172130	0.210557	1.15713	0.184907	0.597926	1
aopO	NZ_CP048224	complement(148385..150571)	-0.13557	-1.09853	0.346339	0.756076	1
apaG	NZ_CP048223	complement(2719033..2719395)	-0.569236	-1.48374	0.0761562	0.421592	1
apbC	NZ_CP048223	4138535..4139617	-0.0515935	-1.03641	0.75149	0.94324	1
aphA	NZ_CP048223	2138449..2139159	-0.140598	-1.10236	0.640256	0.91264	1
apt	NZ_CP048223	4113625..4114170	0.108184	1.07787	0.486499	0.844222	1
aqpZ	NZ_CP048223	complement(310365..311051)	-0.121775	-1.08807	0.493711	0.848687	1
araA	NZ_CP048223	complement(3783496..3784995)	0.192309	1.14259	0.342664	0.756076	1
araC	NZ_CP048223	3791434..3792345	0.151681	1.11086	0.307666	0.725734	1
araG	NZ_CP048223	3788823..3790322	0.204413	1.15222	0.283509	0.699659	1
araH	NZ_CP048223	3790433..3791281	0.243322	1.18372	0.329337	0.744003	1
arcA_1	NZ_CP048223	complement(1410388..1411608)	0.425444	1.34299	0.0319149	0.27453	1
arcA_2	NZ_CP048223	complement(3062852..3063571)	0.178324	1.13157	0.210496	0.625786	1
arcB	NZ_CP048223	2675971..2678283	-0.0454337	-1.03199	0.73954	0.941098	1
arcC	NZ_CP048223	complement(1409399..1410325)	-0.280566	-1.21467	0.307613	0.725734	1
arcD	NZ_CP048223	complement(4296562..4297998)	0.0570083	1.04031	0.776636	0.952274	1
arfB	NZ_CP048223	981688..982104	0.102904	1.07393	0.590114	0.896562	1
argA	NZ_CP048223	complement(3590808..3592136)	0.155347	1.11369	0.265324	0.682895	1
argB	NZ_CP048223	complement(1059448..1060227)	-0.0570337	-1.04032	0.737578	0.940343	1
argC	NZ_CP048223	complement(1060244..1061251)	-0.0342225	-1.024	0.800458	0.953021	1
argE	NZ_CP048223	1061530..1062675	-0.357874	-1.28154	0.0181088	0.200497	1
argF	NZ_CP048223	complement(1408292..1409296)	-0.146413	-1.10681	0.360744	0.768423	1
argH	NZ_CP048223	complement(1055627..1057012)	-0.198785	-1.14773	0.14115	0.546079	1
argR	NZ_CP048223	975548..976018	0.277376	1.21199	0.0323575	0.275737	1
argS	NZ_CP048223	1433269..1435014	0.0549189	1.0388	0.715077	0.933504	1
arnA	NZ_CP048223	complement(2765829..2767820)	-0.0447154	-1.03148	0.771086	0.951136	1
arnB	NZ_CP048223	complement(2768801..2769937)	-0.0750844	-1.05342	0.627893	0.909942	1
arnC	NZ_CP048223	complement(2767817..2768794)	-0.164774	-1.12099	0.323855	0.739083	1
arnT	NZ_CP048223	complement(2763225..2764868)	-0.268127	-1.20424	0.157464	0.564616	1
aroA	NZ_CP048223	complement(4375440..4376723)	0.0644216	1.04567	0.620498	0.907152	1
aroB	NZ_CP048223	complement(481607..482686)	-0.082195	-1.05863	0.57162	0.891185	1
aroC	NZ_CP048223	complement(4284725..4285813)	-0.103897	-1.07467	0.509419	0.859537	1
aroE	NZ_CP048223	1920353..1921174	-0.0714178	-1.05075	0.578334	0.892925	1
aroG	NZ_CP048223	complement(4374156..4375211)	-0.129715	-1.09408	0.3428	0.756076	1
aroK	NZ_CP048223	complement(482701..483219)	0.239972	1.18097	0.108181	0.488446	1
aroQ	NZ_CP048223	648814..649263	-0.0634549	-1.04497	0.665531	0.921096	1
arsA	NZ_CP048223	complement(1068944..1070775)	0.051398	1.03627	0.771243	0.951136	1
arsB	NZ_CP048223	complement(1067777..1068847)	-0.0823811	-1.05876	0.704882	0.931695	1
arsC_1	NZ_CP048223	complement(1067343..1067774)	-0.435275	-1.35217	0.394166	0.78879	1
arsC_2	NZ_CP048223	3472161..3472511	0.186397	1.13792	0.167524	0.575967	1
arsD	NZ_CP048223	complement(1070851..1071294)	0.133236	1.09675	0.803204	0.953906	1
artM	NZ_CP048223	complement(972268..972930)	0.0246365	1.01722	0.875001	0.974499	1
artQ	NZ_CP048223	complement(973189..973839)	0.102566	1.07368	0.453509	0.825646	1
ascB	NZ_CP048224	25579..26004	-0.137906	-1.10031	0.310522	0.728655	1
ascC	NZ_CP048224	25977..27830	-0.356015	-1.27989	0.0226758	0.223517	1
ascD	NZ_CP048224	27827..29131	-0.281747	-1.21567	0.0532613	0.355313	1
ascE	NZ_CP048224	29094..29306	-0.04985	-1.03516	0.760708	0.945628	1
ascF	NZ_CP048224	29299..29556	0.125986	1.09125	0.439919	0.818433	1
ascG	NZ_CP048224	29556..29909	-0.324699	-1.2524	0.0309966	0.269741	1
ascH	NZ_CP048224	29906..30460	-0.215864	-1.1614	0.170626	0.579506	1
ascI	NZ_CP048224	30460..30798	-0.161664	-1.11858	0.250808	0.670761	1
ascJ	NZ_CP048224	30805..31545	-0.135878	-1.09876	0.372901	0.776449	1
ascK	NZ_CP048224	31542..32168	-0.281401	-1.21537	0.0423734	0.315485	1
ascL	NZ_CP048224	32147..32812	-0.287152	-1.22023	0.0601428	0.374015	1
ascN_1	NZ_CP048224	complement(11954..13276)	0.122935	1.08895	0.377428	0.778902	1
ascN_2	NZ_CP048224	complement(169740..171062)	0.160971	1.11804	0.228058	0.650576	1
ascO_1	NZ_CP048224	complement(11496..11957)	0.0189501	1.01322	0.933861	0.985348	1
ascO_2	NZ_CP048224	complement(169282..169743)	0.117136	1.08458	0.608981	0.902739	1
ascP_1	NZ_CP048224	complement(10182..11489)	0.0146723	1.01022	0.915118	0.984352	1
ascP_2	NZ_CP048224	complement(167968..169275)	0.063808	1.04522	0.679285	0.924029	1
ascQ_1	NZ_CP048224	complement(9259..10185)	-0.259732	-1.19726	0.167769	0.576369	1
ascQ_2	NZ_CP048224	complement(167045..167971)	-0.26494	-1.20159	0.160318	0.569128	1
ascR_1	NZ_CP048224	complement(8609..9262)	0.0505568	1.03566	0.833689	0.964042	1
ascR_2	NZ_CP048224	complement(166395..167048)	0.13343	1.0969	0.610414	0.903202	1
ascS_1	NZ_CP048224	complement(8341..8607)	-0.728308	-1.65669	0.242649	0.664241	1
ascS_2	NZ_CP048224	complement(166127..166393)	-1.13605	-2.19779	0.0841946	0.440721	1
ascT_1	NZ_CP048224	complement(7556..8344)	-0.826515	-1.7734	0.0846605	0.440845	1
ascT_2	NZ_CP048224	complement(165342..166130)	-0.595872	-1.51139	0.188796	0.601551	1
ascU_1	NZ_CP048224	complement(6501..7559)	-0.358549	-1.28214	0.240569	0.662131	1
ascU_2	NZ_CP048224	complement(164287..165345)	-0.114015	-1.08224	0.690425	0.927373	1
ascV_1	NZ_CP048224	15664..17781	-0.228988	-1.17201	0.174289	0.586603	1
ascV_2	NZ_CP048224	173450..175566	5.45655	43.9121	0.0381808	0.300167	1
ascX_1	NZ_CP048224	14971..15336	-0.0231865	-1.0162	0.903385	0.981469	1
ascX_2	NZ_CP048224	172757..173122	-0.0468817	-1.03303	0.809951	0.955157	1
ascY_1	NZ_CP048224	15333..15683	-0.1794	-1.13241	0.248052	0.67028	1
ascY_2	NZ_CP048224	173119..173469	-0.252669	-1.19141	0.11772	0.505335	1
asd	NZ_CP048223	3845993..3847108	-0.00745716	-1.00518	0.941547	0.988417	1
asnB	NZ_CP048223	complement(3665013..3666677)	-0.0701345	-1.04981	0.650458	0.918155	1
asnC	NZ_CP048223	complement(1379536..1380027)	-0.156669	-1.11471	0.465685	0.832538	1
asnS	NZ_CP048223	complement(3238946..3240346)	-0.0768042	-1.05468	0.576572	0.89194	1
aspA	NZ_CP048223	complement(2621735..2623177)	0.451957	1.36789	0.00654517	0.10965	1
aspS	NZ_CP048223	3281680..3283446	-0.0303066	-1.02123	0.812828	0.955879	1
astA	NZ_CP048223	complement(472855..473874)	-0.202379	-1.15059	0.148424	0.554175	1
astB	NZ_CP048223	complement(2983781..2985118)	-0.0149714	-1.01043	0.896718	0.980204	1
astD	NZ_CP048223	complement(471301..472770)	-0.011628	-1.00809	0.944989	0.988757	1
astE	NZ_CP048223	complement(111369..112394)	0.0534125	1.03772	0.698397	0.929767	1
ati1	NZ_CP048224	34718..35167	0.360776	1.28412	0.0482849	0.337313	1
ati2	NZ_CP048224	35211..36698	0.276224	1.21102	0.0901126	0.450865	1
atpA	NZ_CP048223	complement(1679807..1681348)	-0.0632002	-1.04478	0.652285	0.919105	1
atpB	NZ_CP048223	complement(1682706..1683485)	0.252387	1.19118	0.0625994	0.379928	1
atpC	NZ_CP048223	complement(1677028..1677456)	-0.048883	-1.03446	0.752953	0.94324	1
atpD	NZ_CP048223	complement(1677475..1678863)	-0.186516	-1.13801	0.189949	0.601551	1
atpE	NZ_CP048223	complement(1682439..1682681)	0.308033	1.23802	0.0213481	0.219013	1
atpF	NZ_CP048223	complement(1681911..1682381)	0.204388	1.1522	0.146561	0.553347	1
atpG	NZ_CP048223	complement(1678897..1679763)	0.109519	1.07887	0.459284	0.829381	1
atpH	NZ_CP048223	complement(1681364..1681897)	0.132539	1.09622	0.329546	0.744099	1
AXA69_RS00010	NZ_CP048223	809..2895	#N/A	#N/A	#N/A	#N/A	#N/A
AXA69_RS00015	NZ_CP048223	2911..3336	-0.584577	-1.4996	0.556708	0.88281	1
AXA69_RS00020	NZ_CP048223	3333..4214	-1.43063	-2.69564	0.124852	0.518265	1
AXA69_RS00025	NZ_CP048223	4211..4753	-0.652418	-1.5718	0.406761	0.796254	1
AXA69_RS00030	NZ_CP048223	4750..6363	0.0239435	1.01673	0.959008	0.991962	1
AXA69_RS00035	NZ_CP048223	complement(6389..6925)	-0.17718	-1.13067	0.293341	0.711173	1
AXA69_RS00045	NZ_CP048223	8213..8635	-0.255832	-1.19402	0.144362	0.551436	1
AXA69_RS00050	NZ_CP048223	complement(9436..9720)	-0.0976654	-1.07004	0.528693	0.870453	1
AXA69_RS00055	NZ_CP048223	complement(9722..10042)	-0.0225672	-1.01577	0.872879	0.974351	1
AXA69_RS00095	NZ_CP048223	complement(15151..15339)	0.375411	1.29721	0.126568	0.521786	1
AXA69_RS00110	NZ_CP048223	complement(18585..20786)	0.0432561	1.03044	0.776471	0.952274	1
AXA69_RS00115	NZ_CP048223	20814..21326	0.191416	1.14188	0.283222	0.699532	1
AXA69_RS00120	NZ_CP048223	21323..21808	-0.136317	-1.0991	0.66664	0.921426	1
AXA69_RS00125	NZ_CP048223	21969..23480	-0.145144	-1.10584	0.340928	0.755931	1
AXA69_RS00130	NZ_CP048223	complement(23569..24759)	-0.0242536	-1.01695	0.875045	0.974499	1
AXA69_RS00135	NZ_CP048223	complement(24933..25874)	0.260313	1.19774	0.117987	0.505359	1
AXA69_RS00140	NZ_CP048223	complement(26108..27166)	0.295481	1.22729	0.045069	0.321521	1
AXA69_RS00150	NZ_CP048223	29795..30454	0.337827	1.26385	0.0138503	0.17209	1
AXA69_RS00155	NZ_CP048223	30519..31448	-0.304564	-1.23505	0.39864	0.792497	1
AXA69_RS00165	NZ_CP048223	32855..34246	-0.0209662	-1.01464	0.921412	0.984668	1
AXA69_RS00170	NZ_CP048223	34258..35649	-0.0650902	-1.04615	0.789779	0.953021	1
AXA69_RS00175	NZ_CP048223	35708..36394	0.179313	1.13234	0.647845	0.916739	1
AXA69_RS00180	NZ_CP048223	36436..37209	-0.153799	-1.1125	0.434325	0.814559	1
AXA69_RS00200	NZ_CP048223	40137..41471	-0.0988783	-1.07094	0.699982	0.930242	1
AXA69_RS00205	NZ_CP048223	complement(41482..42615)	-0.277983	-1.2125	0.0756148	0.420155	1
AXA69_RS00210	NZ_CP048223	43115..43897	0.268332	1.20441	0.0709923	0.406592	1
AXA69_RS00215	NZ_CP048223	43997..44956	0.0106721	1.00742	0.942466	0.988654	1
AXA69_RS00220	NZ_CP048223	44967..45689	-0.0473504	-1.03337	0.792229	0.953021	1
AXA69_RS00225	NZ_CP048223	45970..46809	0.0553345	1.0391	0.675279	0.922971	1
AXA69_RS00230	NZ_CP048223	complement(46881..48281)	-0.261163	-1.19844	0.180372	0.594068	1
AXA69_RS00235	NZ_CP048223	complement(48291..49193)	-0.446384	-1.36262	0.0189004	0.203715	1
AXA69_RS00240	NZ_CP048223	complement(49495..50034)	-0.533735	-1.44767	0.00123101	0.0390517	1
AXA69_RS00245	NZ_CP048223	complement(50053..51372)	-0.402662	-1.32194	0.0066824	0.111117	1
AXA69_RS00265	NZ_CP048223	complement(55087..57324)	0.339071	1.26494	0.0597393	0.373204	1
AXA69_RS00280	NZ_CP048223	59616..61223	-0.108354	-1.078	0.447683	0.822038	1
AXA69_RS00295	NZ_CP048223	complement(63513..64532)	0.0627039	1.04442	0.653446	0.919105	1
AXA69_RS00315	NZ_CP048223	complement(67310..68071)	-0.156763	-1.11478	0.2516	0.670761	1
AXA69_RS00320	NZ_CP048223	complement(68425..69768)	-0.0480623	-1.03388	0.855138	0.967498	1
AXA69_RS00325	NZ_CP048223	complement(69765..70799)	-0.35886	-1.28241	0.0595715	0.373198	1
AXA69_RS00330	NZ_CP048223	complement(70906..72314)	0.00559988	1.00389	0.957426	0.991962	1
AXA69_RS00335	NZ_CP048223	complement(72581..73450)	-0.0177418	-1.01237	0.894286	0.979249	1
AXA69_RS00340	NZ_CP048223	73641..74153	0.153387	1.11218	0.302785	0.720362	1
AXA69_RS00365	NZ_CP048223	complement(80927..82927)	0.0826215	1.05894	0.60351	0.901438	1
AXA69_RS00375	NZ_CP048223	complement(84066..85163)	-0.179448	-1.13245	0.226972	0.648633	1
AXA69_RS00400	NZ_CP048223	complement(88937..89665)	-0.176735	-1.13032	0.247515	0.67028	1
AXA69_RS00415	NZ_CP048223	complement(90619..91769)	0.0927484	1.0664	0.565113	0.885448	1
AXA69_RS00420	NZ_CP048223	complement(91830..92621)	0.0814642	1.05809	0.59052	0.896562	1
AXA69_RS00425	NZ_CP048223	complement(92640..93551)	0.0961279	1.0689	0.514762	0.864314	1
AXA69_RS00440	NZ_CP048223	94787..95203	0.452442	1.36835	0.00569827	0.0992155	1
AXA69_RS00450	NZ_CP048223	complement(95801..97453)	-0.0215401	-1.01504	0.837088	0.964759	1
AXA69_RS00455	NZ_CP048223	97693..98589	0.0850818	1.06075	0.646981	0.916458	1
AXA69_RS00465	NZ_CP048223	99491..100687	-0.0462982	-1.03261	0.721804	0.935731	1
AXA69_RS00470	NZ_CP048223	complement(100684..100866)	0.274404	1.20949	0.0917039	0.455915	1
AXA69_RS00475	NZ_CP048223	101221..102113	-0.10676	-1.07681	0.496016	0.849743	1
AXA69_RS00480	NZ_CP048223	102245..104106	-0.10714	-1.07709	0.482096	0.843994	1
AXA69_RS00485	NZ_CP048223	complement(104201..104593)	0.00961941	1.00669	0.939403	0.987764	1
AXA69_RS00490	NZ_CP048223	complement(104688..105245)	0.0985727	1.07071	0.434608	0.814559	1
AXA69_RS00495	NZ_CP048223	105496..105744	0.29418	1.22619	0.128198	0.524906	1
AXA69_RS00500	NZ_CP048223	complement(105731..106036)	0.400402	1.31988	0.01318	0.166537	1
AXA69_RS00505	NZ_CP048223	complement(106141..106341)	-0.339558	-1.26537	0.0364545	0.294866	1
AXA69_RS00510	NZ_CP048223	complement(106556..107647)	0.13291	1.0965	0.404946	0.794982	1
AXA69_RS00515	NZ_CP048223	107738..108769	0.915585	1.88633	2.28767e-06	0.000319774	0.0102328
AXA69_RS00520	NZ_CP048223	complement(108911..109897)	0.32081	1.24903	0.0768452	0.424356	1
AXA69_RS00535	NZ_CP048223	complement(112674..112889)	0.965314	1.95249	1.75539e-10	5.60847e-08	7.85186e-07
AXA69_RS00540	NZ_CP048223	113411..113740	-0.113287	-1.08169	0.412639	0.799821	1
AXA69_RS00555	NZ_CP048223	116335..116922	-0.239035	-1.1802	0.319123	0.73483	1
AXA69_RS00560	NZ_CP048223	complement(117096..120938)	-0.195769	-1.14533	0.0541972	0.357649	1
AXA69_RS00565	NZ_CP048223	complement(121163..121816)	0.0968931	1.06947	0.470773	0.836101	1
AXA69_RS00570	NZ_CP048223	complement(121971..123671)	-0.173362	-1.12768	0.272612	0.688534	1
AXA69_RS00575	NZ_CP048223	complement(123689..124447)	-0.158955	-1.11648	0.346626	0.756316	1
AXA69_RS00580	NZ_CP048223	complement(124434..124970)	-0.301366	-1.23231	0.0730734	0.412699	1
AXA69_RS00585	NZ_CP048223	complement(125210..126130)	-0.263676	-1.20053	0.115153	0.500702	1
AXA69_RS00590	NZ_CP048223	complement(126127..127221)	-0.111802	-1.08058	0.450519	0.823152	1
AXA69_RS00595	NZ_CP048223	complement(127223..127594)	-0.212616	-1.15879	0.240842	0.662131	1
AXA69_RS00600	NZ_CP048223	complement(127614..128764)	2.09772	4.28031	0.00234215	0.0588563	1
AXA69_RS00605	NZ_CP048223	complement(128806..129244)	-0.23894	-1.18013	0.253105	0.670761	1
AXA69_RS00610	NZ_CP048223	complement(129216..130126)	-0.299631	-1.23083	0.0697618	0.402119	1
AXA69_RS00615	NZ_CP048223	complement(130146..130493)	-0.303658	-1.23427	0.235387	0.656003	1
AXA69_RS00620	NZ_CP048223	complement(130517..132502)	-0.000639537	-1.00044	0.996295	0.99818	1
AXA69_RS00625	NZ_CP048223	complement(132499..133524)	-0.187956	-1.13915	0.169931	0.578903	1
AXA69_RS00630	NZ_CP048223	complement(133524..134480)	0.0134347	1.00936	0.915413	0.984352	1
AXA69_RS00635	NZ_CP048223	complement(134480..135274)	-0.0889852	-1.06362	0.562154	0.885274	1
AXA69_RS00640	NZ_CP048223	complement(135530..135733)	-0.383439	-1.30445	0.0437906	0.318919	1
AXA69_RS00645	NZ_CP048223	complement(135849..137042)	-0.38525	-1.30609	0.0175808	0.19709	1
AXA69_RS00650	NZ_CP048223	complement(136975..137574)	-0.429262	-1.34655	0.00532425	0.0952615	1
AXA69_RS00655	NZ_CP048223	complement(138159..139205)	-0.412202	-1.33072	0.00290746	0.0660156	1
AXA69_RS00660	NZ_CP048223	complement(139189..140052)	-0.509704	-1.42376	0.00145714	0.0434519	1
AXA69_RS00665	NZ_CP048223	complement(140552..141619)	-0.380875	-1.30213	0.0194867	0.207508	1
AXA69_RS00675	NZ_CP048223	complement(142740..144059)	-0.361174	-1.28447	0.0199023	0.209466	1
AXA69_RS00680	NZ_CP048223	complement(146195..146941)	-0.190018	-1.14078	0.190821	0.60174	1
AXA69_RS00685	NZ_CP048223	complement(146950..148266)	-0.181014	-1.13368	0.239496	0.66086	1
AXA69_RS00690	NZ_CP048223	complement(148469..149977)	0.546902	1.46095	0.00228487	0.0580696	1
AXA69_RS00695	NZ_CP048223	complement(150302..152461)	-0.0204333	-1.01426	0.895974	0.979834	1
AXA69_RS00700	NZ_CP048223	complement(152502..152945)	-0.130486	-1.09466	0.365523	0.770385	1
AXA69_RS00705	NZ_CP048223	complement(152942..153571)	-0.200912	-1.14942	0.165489	0.572585	1
AXA69_RS00710	NZ_CP048223	complement(153573..154106)	-0.207909	-1.15501	0.112353	0.493502	1
AXA69_RS00715	NZ_CP048223	complement(154681..155517)	-0.496703	-1.41098	0.00085388	0.0300197	1
AXA69_RS00720	NZ_CP048223	complement(155544..156251)	-0.447622	-1.36379	0.00336109	0.0728813	1
AXA69_RS00725	NZ_CP048223	complement(156241..156639)	-0.307105	-1.23722	0.038154	0.300167	1
AXA69_RS00730	NZ_CP048223	complement(156623..156997)	-0.265826	-1.20232	0.0604544	0.374015	1
AXA69_RS00740	NZ_CP048223	complement(157433..158620)	-0.26266	-1.19969	0.0604057	0.374015	1
AXA69_RS00745	NZ_CP048223	complement(158617..160275)	-0.542079	-1.45607	0.000530314	0.0209108	1
AXA69_RS00750	NZ_CP048223	complement(160289..161074)	-0.439692	-1.35631	0.00173255	0.048204	1
AXA69_RS00775	NZ_CP048223	complement(165046..166077)	0.372771	1.29484	0.36434	0.769777	1
AXA69_RS00780	NZ_CP048223	complement(166576..167982)	0.127111	1.0921	0.375186	0.778902	1
AXA69_RS00785	NZ_CP048223	complement(167975..171118)	-0.0324857	-1.02277	0.837108	0.964759	1
AXA69_RS00790	NZ_CP048223	complement(171136..172275)	0.199109	1.14799	0.303245	0.720362	1
AXA69_RS00795	NZ_CP048223	172419..173060	0.387612	1.30823	0.0170946	0.19556	1
AXA69_RS00800	NZ_CP048223	173263..173936	-0.352622	-1.27688	0.185602	0.597926	1
AXA69_RS00805	NZ_CP048223	174054..175232	-0.0106685	-1.00742	0.961515	0.991962	1
AXA69_RS00825	NZ_CP048223	complement(178097..178981)	-0.0252989	-1.01769	0.809115	0.954991	1
AXA69_RS00830	NZ_CP048223	complement(178974..179594)	0.183713	1.1358	0.247573	0.67028	1
AXA69_RS00835	NZ_CP048223	complement(179731..180612)	-0.191242	-1.14175	0.178575	0.591643	1
AXA69_RS00840	NZ_CP048223	181049..182686	0.0459068	1.03233	0.773278	0.951799	1
AXA69_RS00845	NZ_CP048223	182679..183278	-0.208926	-1.15583	0.277934	0.694846	1
AXA69_RS00870	NZ_CP048223	188096..189257	-0.0547479	-1.03868	0.712187	0.933504	1
AXA69_RS00875	NZ_CP048223	complement(189398..190429)	-0.119249	-1.08617	0.844508	0.966194	1
AXA69_RS00880	NZ_CP048223	190520..191029	-0.0517227	-1.0365	0.770808	0.951136	1
AXA69_RS00885	NZ_CP048223	191168..191683	0.0728541	1.0518	0.670566	0.922971	1
AXA69_RS00890	NZ_CP048223	191719..192471	0.0931207	1.06668	0.622486	0.90764	1
AXA69_RS00895	NZ_CP048223	192927..194822	-0.183775	-1.13585	0.319609	0.735396	1
AXA69_RS00905	NZ_CP048223	196923..197228	0.0246529	1.01723	0.964986	0.991962	1
AXA69_RS00910	NZ_CP048223	197229..197996	0.0623453	1.04416	0.912669	0.984352	1
AXA69_RS00915	NZ_CP048223	198067..199041	0.0139443	1.00971	0.9572	0.991962	1
AXA69_RS00920	NZ_CP048223	199056..199517	-0.053868	-1.03804	0.882217	0.975813	1
AXA69_RS00940	NZ_CP048223	203474..204604	-0.0805446	-1.05742	0.76246	0.946795	1
AXA69_RS00945	NZ_CP048223	complement(204743..205282)	-0.0677696	-1.0481	0.663196	0.920658	1
AXA69_RS00950	NZ_CP048223	205388..206419	-0.168833	-1.12415	0.63077	0.911611	1
AXA69_RS00955	NZ_CP048223	complement(206440..208770)	0.0759954	1.05409	0.586327	0.895641	1
AXA69_RS00960	NZ_CP048223	complement(209405..209914)	-0.124468	-1.09011	0.478701	0.843085	1
AXA69_RS00965	NZ_CP048223	complement(209947..211585)	-0.0103111	-1.00717	0.946918	0.989223	1
AXA69_RS00970	NZ_CP048223	complement(211598..212188)	-0.0937578	-1.06715	0.532431	0.870453	1
AXA69_RS00980	NZ_CP048223	complement(213036..213359)	0.0527316	1.03723	0.743925	0.941856	1
AXA69_RS00985	NZ_CP048223	complement(213356..215287)	0.0608261	1.04306	0.675773	0.922971	1
AXA69_RS00990	NZ_CP048223	215498..216709	0.186258	1.13781	0.25895	0.677007	1
AXA69_RS00995	NZ_CP048223	complement(216775..217119)	0.591251	1.50655	0.000128378	0.00736196	0.574233
AXA69_RS01005	NZ_CP048223	complement(218107..218919)	-0.0904263	-1.06468	0.516374	0.865719	1
AXA69_RS01015	NZ_CP048223	complement(220262..220741)	-0.0798079	-1.05688	0.74284	0.941856	1
AXA69_RS01020	NZ_CP048223	complement(220753..221283)	0.404453	1.32359	0.0826873	0.438223	1
AXA69_RS01025	NZ_CP048223	complement(221280..223235)	-0.138082	-1.10044	0.448578	0.823006	1
AXA69_RS01040	NZ_CP048223	complement(224015..224755)	0.250037	1.18924	0.204198	0.615484	1
AXA69_RS01055	NZ_CP048223	226242..226397	0.127713	1.09256	0.387802	0.785615	1
AXA69_RS01060	NZ_CP048223	complement(226392..226778)	0.133464	1.09692	0.32539	0.739944	1
AXA69_RS01065	NZ_CP048223	complement(226797..227285)	0.198664	1.14764	0.13461	0.536162	1
AXA69_RS01070	NZ_CP048223	complement(227355..228227)	0.0168728	1.01176	0.900993	0.980912	1
AXA69_RS01075	NZ_CP048223	complement(228224..229018)	-0.146664	-1.10701	0.282	0.698056	1
AXA69_RS01080	NZ_CP048223	complement(229023..229940)	-0.0408124	-1.02869	0.788962	0.953021	1
AXA69_RS01085	NZ_CP048223	complement(229943..230680)	0.100081	1.07183	0.504955	0.856203	1
AXA69_RS01090	NZ_CP048223	complement(230683..231798)	-0.0347997	-1.02441	0.806663	0.95469	1
AXA69_RS01095	NZ_CP048223	complement(231831..233999)	0.0129018	1.00898	0.916304	0.984352	1
AXA69_RS01100	NZ_CP048223	complement(234011..234751)	0.252614	1.19136	0.077564	0.425176	1
AXA69_RS01110	NZ_CP048223	complement(235259..235978)	0.260586	1.19797	0.058999	0.373179	1
AXA69_RS01115	NZ_CP048223	complement(235971..236855)	-0.0332031	-1.02328	0.803733	0.953977	1
AXA69_RS01130	NZ_CP048223	complement(240493..241338)	0.0623352	1.04415	0.722715	0.935931	1
AXA69_RS01170	NZ_CP048223	complement(245888..247807)	-0.0502631	-1.03545	0.738487	0.940452	1
AXA69_RS01185	NZ_CP048223	complement(249753..250559)	-0.163317	-1.11986	0.320804	0.736741	1
AXA69_RS01205	NZ_CP048223	253913..254821	-0.0225573	-1.01576	0.874945	0.974499	1
AXA69_RS01210	NZ_CP048223	254888..256639	0.0812978	1.05797	0.662593	0.920595	1
AXA69_RS01215	NZ_CP048223	complement(256732..257517)	0.0188452	1.01315	0.897717	0.980339	1
AXA69_RS01220	NZ_CP048223	complement(257716..258084)	0.196661	1.14604	0.165772	0.572585	1
AXA69_RS01225	NZ_CP048223	258336..258644	-0.129506	-1.09392	0.522839	0.869067	1
AXA69_RS01230	NZ_CP048223	258641..259165	-0.0933613	-1.06685	0.57981	0.893133	1
AXA69_RS01235	NZ_CP048223	259150..259332	0.144586	1.10541	0.439767	0.818433	1
AXA69_RS01240	NZ_CP048223	complement(259372..260508)	0.121273	1.08769	0.431622	0.812498	1
AXA69_RS01250	NZ_CP048223	complement(262292..262759)	0.00979291	1.00681	0.944507	0.988757	1
AXA69_RS01255	NZ_CP048223	263207..263881	0.397878	1.31757	0.00239507	0.0591886	1
AXA69_RS01260	NZ_CP048223	263881..265266	0.0512578	1.03617	0.791155	0.953021	1
AXA69_RS01270	NZ_CP048223	266958..267812	0.198305	1.14735	0.2015	0.612719	1
AXA69_RS01280	NZ_CP048223	complement(269476..270522)	0.035273	1.02475	0.886395	0.976299	1
AXA69_RS01285	NZ_CP048223	complement(270538..273639)	-0.00385897	-1.00268	0.976482	0.9934	1
AXA69_RS01290	NZ_CP048223	complement(273814..276138)	-0.0278664	-1.0195	0.855428	0.967498	1
AXA69_RS01295	NZ_CP048223	complement(276187..276840)	0.0803557	1.05728	0.567153	0.88609	1
AXA69_RS01300	NZ_CP048223	277306..278046	0.125124	1.0906	0.373784	0.776921	1
AXA69_RS01310	NZ_CP048223	complement(278318..278551)	-0.161907	-1.11877	0.448458	0.823006	1
AXA69_RS01315	NZ_CP048223	complement(278588..278845)	0.340184	1.26592	0.181512	0.595794	1
AXA69_RS01320	NZ_CP048223	complement(278842..279192)	0.0379562	1.02666	0.886941	0.976299	1
AXA69_RS01325	NZ_CP048223	complement(279189..280355)	0.18502	1.13683	0.270021	0.686252	1
AXA69_RS01330	NZ_CP048223	complement(280624..281070)	-0.0128351	-1.00894	0.92422	0.984668	1
AXA69_RS01335	NZ_CP048223	complement(281070..285842)	0.245689	1.18566	0.0732911	0.413406	1
AXA69_RS01340	NZ_CP048223	complement(285855..286094)	0.108126	1.07783	0.53257	0.870453	1
AXA69_RS01355	NZ_CP048223	complement(288641..289390)	0.214127	1.16	0.178481	0.591643	1
AXA69_RS01360	NZ_CP048223	complement(289394..290302)	0.316638	1.24542	0.0638625	0.382411	1
AXA69_RS01365	NZ_CP048223	complement(290283..291314)	-0.0858216	-1.06129	0.839274	0.964804	1
AXA69_RS01370	NZ_CP048223	complement(291424..291816)	-0.23939	-1.18049	0.111486	0.493502	1
AXA69_RS01375	NZ_CP048223	complement(292237..292406)	-0.511223	-1.42526	0.0572281	0.368318	1
AXA69_RS01385	NZ_CP048223	293125..294042	-0.041678	-1.02931	0.775574	0.951799	1
AXA69_RS01390	NZ_CP048223	294073..295071	-0.0772504	-1.05501	0.575128	0.891279	1
AXA69_RS01395	NZ_CP048223	complement(295208..295915)	0.0497428	1.03508	0.746774	0.943076	1
AXA69_RS01405	NZ_CP048223	complement(297256..297720)	0.143267	1.1044	0.293543	0.711173	1
AXA69_RS01410	NZ_CP048223	298019..298741	0.138342	1.10064	0.36484	0.769777	1
AXA69_RS01415	NZ_CP048223	298738..299586	0.0275752	1.0193	0.846495	0.966194	1
AXA69_RS01420	NZ_CP048223	complement(299730..299972)	-0.288479	-1.22135	0.0781277	0.425598	1
AXA69_RS01435	NZ_CP048223	complement(302231..303493)	0.155631	1.11391	0.182996	0.597199	1
AXA69_RS01445	NZ_CP048223	305167..305709	-0.128024	-1.0928	0.367228	0.772053	1
AXA69_RS01450	NZ_CP048223	complement(305714..306154)	0.370032	1.29238	0.00623283	0.106269	1
AXA69_RS01455	NZ_CP048223	306628..307791	0.231892	1.17437	0.234764	0.655493	1
AXA69_RS01460	NZ_CP048223	308020..309381	0.218636	1.16363	0.29998	0.718314	1
AXA69_RS01465	NZ_CP048223	309537..310298	0.0232213	1.01623	0.879296	0.975438	1
AXA69_RS01480	NZ_CP048223	complement(312104..313015)	-0.142755	-1.10401	0.538187	0.875038	1
AXA69_RS01485	NZ_CP048223	complement(313081..313320)	0.0135913	1.00947	0.979012	0.9934	1
AXA69_RS01490	NZ_CP048223	313608..314306	0.235252	1.17711	0.202654	0.614973	1
AXA69_RS01495	NZ_CP048223	314410..314628	0.279219	1.21354	0.0547208	0.36048	1
AXA69_RS01500	NZ_CP048223	315154..315849	0.0199632	1.01393	0.897451	0.980292	1
AXA69_RS01505	NZ_CP048223	315846..316127	-0.141575	-1.10311	0.463498	0.832269	1
AXA69_RS01510	NZ_CP048223	316255..316572	0.00918782	1.00639	0.956446	0.991962	1
AXA69_RS01515	NZ_CP048223	complement(316631..319042)	-0.0307619	-1.02155	0.802528	0.953442	1
AXA69_RS01520	NZ_CP048223	complement(319181..319552)	0.73951	1.66961	1.01894e-05	0.00103584	0.045577
AXA69_RS01525	NZ_CP048223	complement(319647..322766)	-0.392774	-1.31292	0.00365184	0.0754942	1
AXA69_RS01530	NZ_CP048223	complement(322766..323815)	-0.420968	-1.33883	0.000805969	0.0288408	1
AXA69_RS01535	NZ_CP048223	324025..325578	-0.110613	-1.07969	0.421868	0.805914	1
AXA69_RS01545	NZ_CP048223	complement(326556..327917)	0.00560005	1.00389	0.973264	0.9934	1
AXA69_RS01550	NZ_CP048223	complement(328122..328388)	0.370528	1.29283	0.0185008	0.2022	1
AXA69_RS01555	NZ_CP048223	328648..329244	0.227697	1.17096	0.148246	0.554175	1
AXA69_RS01570	NZ_CP048223	332214..333272	0.234164	1.17623	0.189807	0.601551	1
AXA69_RS01575	NZ_CP048223	complement(333357..335051)	0.0929855	1.06658	0.446769	0.821704	1
AXA69_RS01580	NZ_CP048223	complement(335120..335977)	-0.0754701	-1.0537	0.603579	0.901438	1
AXA69_RS01585	NZ_CP048223	336098..337477	0.0217538	1.01519	0.861067	0.969652	1
AXA69_RS01590	NZ_CP048223	337622..337870	0.203134	1.1512	0.168148	0.576475	1
AXA69_RS01595	NZ_CP048223	complement(337901..339040)	-0.191748	-1.14215	0.163996	0.570171	1
AXA69_RS01600	NZ_CP048223	339288..340685	-0.0815754	-1.05817	0.751947	0.94324	1
AXA69_RS01605	NZ_CP048223	340815..341516	0.167118	1.12281	0.562737	0.885274	1
AXA69_RS01610	NZ_CP048223	complement(341616..342992)	-0.0793945	-1.05657	0.620436	0.907152	1
AXA69_RS01615	NZ_CP048223	343722..344873	0.133181	1.09671	0.385095	0.784491	1
AXA69_RS01620	NZ_CP048223	complement(344970..345938)	-0.0664407	-1.04713	0.654887	0.919105	1
AXA69_RS01625	NZ_CP048223	complement(346064..346537)	-0.00987171	-1.00687	0.942835	0.988654	1
AXA69_RS01630	NZ_CP048223	346663..347590	0.350162	1.2747	0.0253361	0.236599	1
AXA69_RS01640	NZ_CP048223	348381..348596	-0.0988828	-1.07094	0.563422	0.885448	1
AXA69_RS01645	NZ_CP048223	complement(348652..348966)	-0.305991	-1.23627	0.104441	0.479805	1
AXA69_RS01650	NZ_CP048223	complement(348963..349976)	-0.0339682	-1.02382	0.84803	0.966194	1
AXA69_RS01655	NZ_CP048223	complement(350071..350952)	0.113304	1.0817	0.477537	0.842612	1
AXA69_RS01660	NZ_CP048223	complement(351094..351705)	0.121346	1.08775	0.397431	0.791499	1
AXA69_RS01665	NZ_CP048223	complement(351887..352633)	-0.312492	-1.24185	0.0620084	0.379431	1
AXA69_RS01670	NZ_CP048223	complement(352675..353610)	-0.323923	-1.25173	0.0368386	0.295967	1
AXA69_RS01675	NZ_CP048223	complement(353721..354119)	-0.00534866	-1.00371	0.973654	0.9934	1
AXA69_RS01680	NZ_CP048223	complement(354223..355029)	0.0661706	1.04693	0.64682	0.916458	1
AXA69_RS01685	NZ_CP048223	complement(355194..356168)	0.44346	1.35986	0.0053784	0.0955095	1
AXA69_RS01700	NZ_CP048223	complement(358441..358851)	0.281805	1.21572	0.131213	0.52814	1
AXA69_RS01705	NZ_CP048223	complement(358999..360298)	0.297059	1.22864	0.0405571	0.309794	1
AXA69_RS01710	NZ_CP048223	complement(360628..361605)	0.0685026	1.04863	0.820616	0.959289	1
AXA69_RS01715	NZ_CP048223	complement(361499..362389)	-0.187178	-1.13853	0.38116	0.781003	1
AXA69_RS01720	NZ_CP048223	362486..363394	-0.0718855	-1.05109	0.595698	0.898881	1
AXA69_RS01725	NZ_CP048223	complement(363501..364193)	0.0106496	1.00741	0.930435	0.985199	1
AXA69_RS01730	NZ_CP048223	complement(364197..365765)	-0.0808259	-1.05762	0.597231	0.899164	1
AXA69_RS01740	NZ_CP048223	complement(367344..368653)	0.117859	1.08512	0.600518	0.901418	1
AXA69_RS01745	NZ_CP048223	complement(369210..369401)	-0.241225	-1.182	0.13184	0.528895	1
AXA69_RS01755	NZ_CP048223	370197..371252	0.16499	1.12116	0.356926	0.768132	1
AXA69_RS01760	NZ_CP048223	371263..372291	0.0776708	1.05531	0.681741	0.924029	1
AXA69_RS01765	NZ_CP048223	372447..373205	0.0676206	1.04799	0.675649	0.922971	1
AXA69_RS01770	NZ_CP048223	373329..373688	0.220823	1.1654	0.117966	0.505359	1
AXA69_RS01775	NZ_CP048223	complement(373792..373928)	-0.0666345	-1.04727	0.683268	0.924179	1
AXA69_RS01785	NZ_CP048223	complement(374544..374819)	-0.0690512	-1.04903	0.790967	0.953021	1
AXA69_RS01795	NZ_CP048223	377399..378406	-0.129875	-1.0942	0.417858	0.803213	1
AXA69_RS01810	NZ_CP048223	complement(381727..385101)	-0.0924199	-1.06616	0.464705	0.832269	1
AXA69_RS01820	NZ_CP048223	386115..386729	0.181981	1.13444	0.348012	0.758236	1
AXA69_RS01825	NZ_CP048223	complement(386826..387077)	0.340049	1.2658	0.042105	0.314932	1
AXA69_RS01830	NZ_CP048223	complement(387195..387740)	0.0125824	1.00876	0.922744	0.984668	1
AXA69_RS01835	NZ_CP048223	complement(387890..389374)	0.00125779	1.00087	0.992481	0.997852	1
AXA69_RS01840	NZ_CP048223	complement(389455..390225)	0.00239174	1.00166	0.98627	0.995883	1
AXA69_RS01845	NZ_CP048223	390552..391097	0.0973156	1.06978	0.532381	0.870453	1
AXA69_RS01850	NZ_CP048223	391154..392188	-0.151333	-1.11059	0.316968	0.733679	1
AXA69_RS01855	NZ_CP048223	392185..392556	0.361921	1.28514	0.044023	0.318961	1
AXA69_RS01860	NZ_CP048223	392556..393731	0.0987953	1.07088	0.517203	0.865917	1
AXA69_RS01865	NZ_CP048223	complement(394081..395280)	0.0692695	1.04919	0.660399	0.919105	1
AXA69_RS01870	NZ_CP048223	395391..396713	0.0125723	1.00875	0.935743	0.985861	1
AXA69_RS01875	NZ_CP048223	396962..398083	-0.0485782	-1.03425	0.719972	0.935596	1
AXA69_RS01880	NZ_CP048223	398896..400161	-0.121524	-1.08788	0.657198	0.919105	1
AXA69_RS01885	NZ_CP048223	complement(400255..400530)	-0.491284	-1.4057	0.027649	0.250931	1
AXA69_RS01895	NZ_CP048223	403361..404512	0.103426	1.07432	0.433805	0.814271	1
AXA69_RS01900	NZ_CP048223	404581..405114	0.0469122	1.03305	0.796605	0.953021	1
AXA69_RS01905	NZ_CP048223	405188..405877	-0.256244	-1.19436	0.308108	0.725734	1
AXA69_RS01920	NZ_CP048223	complement(407835..409461)	0.111908	1.08066	0.47828	0.843084	1
AXA69_RS01925	NZ_CP048223	409579..410133	0.0561552	1.03969	0.674691	0.922971	1
AXA69_RS01940	NZ_CP048223	complement(411730..412902)	0.253254	1.19189	0.165573	0.572585	1
AXA69_RS01950	NZ_CP048223	414589..415509	0.0632078	1.04479	0.708331	0.932797	1
AXA69_RS01955	NZ_CP048223	415509..416513	0.436165	1.353	0.121816	0.513072	1
AXA69_RS01960	NZ_CP048223	416500..418473	-0.0372207	-1.02614	0.863649	0.970466	1
AXA69_RS01965	NZ_CP048223	complement(418576..420018)	0.31472	1.24377	0.0430449	0.317722	1
AXA69_RS01975	NZ_CP048223	421871..422053	0.0140213	1.00977	0.930797	0.985199	1
AXA69_RS01980	NZ_CP048223	complement(422102..422650)	0.0293466	1.02055	0.842494	0.965989	1
AXA69_RS01990	NZ_CP048223	complement(423597..423854)	0.282329	1.21616	0.130398	0.527664	1
AXA69_RS01995	NZ_CP048223	424032..425063	-0.0670838	-1.0476	0.72957	0.937587	1
AXA69_RS02005	NZ_CP048223	complement(425845..427128)	0.179519	1.13251	0.217374	0.635915	1
AXA69_RS02015	NZ_CP048223	complement(428539..429353)	0.0507215	1.03578	0.795782	0.953021	1
AXA69_RS02020	NZ_CP048223	complement(429365..429748)	0.448314	1.36445	0.109488	0.489249	1
AXA69_RS02055	NZ_CP048223	435075..436022	0.117051	1.08452	0.376094	0.778902	1
AXA69_RS02060	NZ_CP048223	436124..438112	0.112302	1.08095	0.580895	0.893165	1
AXA69_RS02075	NZ_CP048223	440252..440815	-0.570784	-1.48533	0.311456	0.729072	1
AXA69_RS02080	NZ_CP048223	complement(441003..442153)	0.59508	1.51056	0.100404	0.471216	1
AXA69_RS02085	NZ_CP048223	442214..442543	-0.22414	-1.16808	0.301899	0.719904	1
AXA69_RS02090	NZ_CP048223	complement(442570..443694)	-0.0219205	-1.01531	0.88446	0.975813	1
AXA69_RS02135	NZ_CP048223	complement(445289..447121)	-0.164604	-1.12086	0.231051	0.652506	1
AXA69_RS02140	NZ_CP048223	447417..448139	0.144753	1.10554	0.443501	0.821051	1
AXA69_RS02145	NZ_CP048223	448136..448861	-0.0575112	-1.04067	0.796614	0.953021	1
AXA69_RS02150	NZ_CP048223	449009..449680	0.349172	1.27383	0.116688	0.502839	1
AXA69_RS02155	NZ_CP048223	449715..450041	0.128666	1.09328	0.499017	0.852925	1
AXA69_RS02160	NZ_CP048223	450129..451049	-0.144812	-1.10559	0.329258	0.744003	1
AXA69_RS02165	NZ_CP048223	451124..451862	-0.0911831	-1.06524	0.53967	0.875627	1
AXA69_RS02170	NZ_CP048223	451865..454624	-0.0957056	-1.06859	0.361242	0.768713	1
AXA69_RS02175	NZ_CP048223	complement(454621..456291)	0.0916512	1.06559	0.524097	0.869542	1
AXA69_RS02180	NZ_CP048223	456528..456869	0.621609	1.53859	0.00150584	0.0441764	1
AXA69_RS02185	NZ_CP048223	457063..458670	0.106289	1.07646	0.555482	0.882028	1
AXA69_RS02190	NZ_CP048223	459154..460944	-0.184671	-1.13656	0.434159	0.814559	1
AXA69_RS02200	NZ_CP048223	461325..462884	0.388245	1.3088	0.0602822	0.374015	1
AXA69_RS02205	NZ_CP048223	462895..464049	-0.0997511	-1.07159	0.531007	0.870453	1
AXA69_RS02215	NZ_CP048223	complement(468048..469412)	-0.131401	-1.09536	0.381541	0.781173	1
AXA69_RS02220	NZ_CP048223	469599..470195	-0.0115352	-1.00803	0.940624	0.988405	1
AXA69_RS02225	NZ_CP048223	complement(470373..471170)	-0.0704928	-1.05008	0.660818	0.919105	1
AXA69_RS02240	NZ_CP048223	complement(473950..475167)	0.0518396	1.03659	0.71088	0.933504	1
AXA69_RS02245	NZ_CP048223	complement(475445..476026)	-0.219274	-1.16415	0.193337	0.6049	1
AXA69_RS02250	NZ_CP048223	complement(476048..476263)	0.014478	1.01009	0.934016	0.985348	1
AXA69_RS02260	NZ_CP048223	complement(477430..478098)	-0.0621788	-1.04404	0.68107	0.924029	1
AXA69_RS02265	NZ_CP048223	complement(478085..478759)	0.283386	1.21705	0.0376279	0.299484	1
AXA69_RS02270	NZ_CP048223	complement(479076..479948)	-0.117297	-1.0847	0.469645	0.836101	1
AXA69_RS02275	NZ_CP048223	complement(480019..481614)	-0.173792	-1.12802	0.129443	0.527146	1
AXA69_RS02290	NZ_CP048223	complement(483411..485603)	-0.147267	-1.10747	0.253877	0.670761	1
AXA69_RS02295	NZ_CP048223	complement(485620..486150)	-0.039067	-1.02745	0.843945	0.966194	1
AXA69_RS02315	NZ_CP048223	488668..491154	0.00232977	1.00162	0.986745	0.995883	1
AXA69_RS02325	NZ_CP048223	complement(492274..493915)	0.321225	1.24939	0.0320594	0.274716	1
AXA69_RS02330	NZ_CP048223	complement(494141..494776)	-0.0738774	-1.05254	0.870827	0.974009	1
AXA69_RS02335	NZ_CP048223	complement(494859..495719)	0.161388	1.11836	0.407368	0.796425	1
AXA69_RS02340	NZ_CP048223	495848..496747	0.155044	1.11346	0.355652	0.767318	1
AXA69_RS02345	NZ_CP048223	complement(496815..497591)	-0.0488982	-1.03447	0.713707	0.933504	1
AXA69_RS02350	NZ_CP048223	497768..498622	-0.0852485	-1.06087	0.573145	0.891185	1
AXA69_RS02355	NZ_CP048223	498670..499494	-0.0316537	-1.02218	0.846572	0.966194	1
AXA69_RS02360	NZ_CP048223	complement(499591..500928)	-0.240682	-1.18155	0.0793837	0.429436	1
AXA69_RS02365	NZ_CP048223	complement(501073..502104)	-0.0888617	-1.06353	0.775823	0.951799	1
AXA69_RS02375	NZ_CP048223	505543..506268	0.0085547	1.00595	0.958218	0.991962	1
AXA69_RS02380	NZ_CP048223	506386..508251	0.157654	1.11547	0.376664	0.778902	1
AXA69_RS02390	NZ_CP048223	510545..511279	0.00710451	1.00494	0.961065	0.991962	1
AXA69_RS02395	NZ_CP048223	511296..511694	0.0382868	1.02689	0.837572	0.964759	1
AXA69_RS02400	NZ_CP048223	511706..512062	0.065096	1.04615	0.664326	0.920833	1
AXA69_RS02405	NZ_CP048223	complement(512199..512897)	-0.249983	-1.18919	0.121013	0.511616	1
AXA69_RS02410	NZ_CP048223	512992..513633	0.0270011	1.01889	0.838969	0.964804	1
AXA69_RS02415	NZ_CP048223	complement(513805..514581)	-0.128496	-1.09315	0.413581	0.800699	1
AXA69_RS02420	NZ_CP048223	complement(514631..515860)	-0.0396361	-1.02785	0.722484	0.935902	1
AXA69_RS02425	NZ_CP048223	complement(515935..516573)	0.22105	1.16558	0.354273	0.766279	1
AXA69_RS02430	NZ_CP048223	516812..517456	0.0330146	1.02315	0.895622	0.979834	1
AXA69_RS02435	NZ_CP048223	517453..518949	0.0617452	1.04373	0.659484	0.919105	1
AXA69_RS02440	NZ_CP048223	518946..519602	0.615151	1.53172	0.196112	0.607906	1
AXA69_RS02445	NZ_CP048223	519673..520542	0.140535	1.10231	0.573018	0.891185	1
AXA69_RS02450	NZ_CP048223	520544..521176	0.300619	1.23167	0.259609	0.677103	1
AXA69_RS02455	NZ_CP048223	521279..521968	-0.139074	-1.1012	0.303153	0.720362	1
AXA69_RS02460	NZ_CP048223	522045..523490	-0.000954195	-1.00066	0.994891	0.998015	1
AXA69_RS02465	NZ_CP048223	complement(523565..524068)	0.357034	1.28079	0.0249466	0.236346	1
AXA69_RS02470	NZ_CP048223	524472..525515	0.281881	1.21578	0.0739825	0.41559	1
AXA69_RS02485	NZ_CP048223	527567..528319	-0.300887	-1.2319	0.229432	0.651585	1
AXA69_RS02490	NZ_CP048223	528447..529403	0.143993	1.10496	0.375857	0.778902	1
AXA69_RS02495	NZ_CP048223	complement(529474..529866)	0.175989	1.12974	0.619953	0.907152	1
AXA69_RS02500	NZ_CP048223	complement(530101..530520)	-0.304511	-1.235	0.341462	0.755931	1
AXA69_RS02505	NZ_CP048223	530749..531351	0.0372281	1.02614	0.785578	0.953021	1
AXA69_RS02510	NZ_CP048223	complement(531414..532067)	-0.266217	-1.20265	0.092895	0.457303	1
AXA69_RS02515	NZ_CP048223	complement(532064..532288)	0.0852642	1.06088	0.601356	0.901418	1
AXA69_RS02520	NZ_CP048223	532404..533366	0.0238803	1.01669	0.87123	0.974009	1
AXA69_RS02525	NZ_CP048223	complement(533352..534308)	0.0333677	1.0234	0.823105	0.959289	1
AXA69_RS02530	NZ_CP048223	complement(534512..535171)	0.0520934	1.03677	0.771855	0.951628	1
AXA69_RS02535	NZ_CP048223	complement(535347..536510)	-0.134829	-1.09796	0.339149	0.754446	1
AXA69_RS02545	NZ_CP048223	538268..539311	-0.395665	-1.31555	0.0271122	0.24851	1
AXA69_RS02565	NZ_CP048223	complement(542662..543168)	0.0431332	1.03035	0.757315	0.94421	1
AXA69_RS02575	NZ_CP048223	546057..546539	0.0511217	1.03607	0.786717	0.953021	1
AXA69_RS02580	NZ_CP048223	546553..546699	-0.285845	-1.21912	0.317493	0.733925	1
AXA69_RS02615	NZ_CP048223	552525..553444	0.051363	1.03624	0.827693	0.961879	1
AXA69_RS02620	NZ_CP048223	553386..554336	0.271372	1.20695	0.151074	0.558473	1
AXA69_RS02625	NZ_CP048223	554532..555722	-0.0844472	-1.06028	0.547136	0.879705	1
AXA69_RS02630	NZ_CP048223	556002..556265	0.0330164	1.02315	0.799255	0.953021	1
AXA69_RS02645	NZ_CP048223	558186..559877	-0.315861	-1.24475	0.0378557	0.299841	1
AXA69_RS02655	NZ_CP048223	561352..562638	-0.0610906	-1.04325	0.679835	0.924029	1
AXA69_RS02660	NZ_CP048223	562923..564395	-0.45674	-1.37244	0.129518	0.527146	1
AXA69_RS02665	NZ_CP048223	564388..564852	-0.0661392	-1.04691	0.851828	0.966194	1
AXA69_RS02670	NZ_CP048223	complement(565265..565909)	0.400778	1.32022	0.0112631	0.152303	1
AXA69_RS02685	NZ_CP048223	complement(568519..568914)	0.0349314	1.02451	0.883693	0.975813	1
AXA69_RS02690	NZ_CP048223	complement(569016..569423)	-0.514319	-1.42832	0.0140046	0.173046	1
AXA69_RS02695	NZ_CP048223	complement(569420..569647)	-0.529775	-1.4437	0.112573	0.493502	1
AXA69_RS02700	NZ_CP048223	complement(569647..570543)	-0.167909	-1.12343	0.297524	0.715882	1
AXA69_RS02705	NZ_CP048223	complement(570540..572180)	-0.00834336	-1.0058	0.956361	0.991962	1
AXA69_RS02710	NZ_CP048223	572243..573393	0.217347	1.16259	0.579809	0.893133	1
AXA69_RS02715	NZ_CP048223	complement(573413..573655)	-0.0523392	-1.03694	0.724342	0.936286	1
AXA69_RS02720	NZ_CP048223	complement(573652..574302)	0.0281423	1.0197	0.851802	0.966194	1
AXA69_RS02725	NZ_CP048223	574568..575059	0.213108	1.15918	0.139372	0.54458	1
AXA69_RS02730	NZ_CP048223	575201..575773	0.032718	1.02294	0.837717	0.964759	1
AXA69_RS02740	NZ_CP048223	complement(576581..576892)	0.036167	1.02539	0.824224	0.959843	1
AXA69_RS02750	NZ_CP048223	complement(578996..579718)	0.133966	1.09731	0.433336	0.813732	1
AXA69_RS02760	NZ_CP048223	580469..582004	-0.0357388	-1.02508	0.836333	0.964759	1
AXA69_RS02775	NZ_CP048223	583833..585233	-0.0651584	-1.0462	0.637023	0.91264	1
AXA69_RS02780	NZ_CP048223	585233..586573	-0.231255	-1.17386	0.135704	0.537954	1
AXA69_RS02785	NZ_CP048223	586779..587096	0.749261	1.68093	4.8192e-05	0.00321736	0.215563
AXA69_RS02790	NZ_CP048223	complement(587180..588088)	0.363584	1.28662	0.00485431	0.0911505	1
AXA69_RS02795	NZ_CP048223	complement(588354..589637)	-0.0323188	-1.02265	0.943344	0.988654	1
AXA69_RS02800	NZ_CP048223	complement(589637..590512)	-0.546065	-1.4601	0.151963	0.558989	1
AXA69_RS02805	NZ_CP048223	complement(590523..591497)	0.0295062	1.02066	0.878078	0.975438	1
AXA69_RS02810	NZ_CP048223	complement(591775..592806)	0.0348987	1.02448	0.859507	0.969056	1
AXA69_RS02815	NZ_CP048223	complement(593201..594049)	-0.0800754	-1.05707	0.57668	0.89194	1
AXA69_RS02820	NZ_CP048223	594193..595557	-0.0857154	-1.06121	0.587545	0.895641	1
AXA69_RS02835	NZ_CP048223	complement(598113..598487)	0.0808926	1.05767	0.565205	0.885448	1
AXA69_RS02840	NZ_CP048223	598665..599018	0.209974	1.15667	0.260505	0.678253	1
AXA69_RS02845	NZ_CP048223	599156..600238	0.145259	1.10593	0.167042	0.574752	1
AXA69_RS02850	NZ_CP048223	complement(600235..601455)	-0.368246	-1.29078	0.000746113	0.027133	1
AXA69_RS02905	NZ_CP048223	complement(611210..611974)	0.231631	1.17416	0.111752	0.493502	1
AXA69_RS02935	NZ_CP048223	617488..618081	-0.0760437	-1.05412	0.565357	0.885448	1
AXA69_RS02945	NZ_CP048223	complement(619014..619391)	0.0549681	1.03884	0.730691	0.937782	1
AXA69_RS02950	NZ_CP048223	complement(620091..621003)	0.0498428	1.03515	0.750461	0.94324	1
AXA69_RS02975	NZ_CP048223	complement(625100..626041)	0.00517932	1.0036	0.969149	0.993128	1
AXA69_RS02980	NZ_CP048223	complement(626046..627020)	-0.123774	-1.08958	0.416597	0.801556	1
AXA69_RS02985	NZ_CP048223	complement(627118..628674)	0.0421829	1.02967	0.760619	0.945628	1
AXA69_RS02990	NZ_CP048223	complement(628734..630458)	-0.00333597	-1.00231	0.977975	0.9934	1
AXA69_RS02995	NZ_CP048223	complement(630969..631463)	-0.0861951	-1.06157	0.581314	0.893165	1
ribBA or AXA69_RS03015	NZ_CP048223	complement(633551..634660)	-0.241018	-1.18183	0.140105	0.54458	1
ribE1 or AXA69_RS03020	NZ_CP048223	complement(634804..635457)	-0.375453	-1.29725	0.0157326	0.185189	1
AXA69_RS03035	NZ_CP048223	complement(637281..637613)	0.0486562	1.0343	0.831805	0.963303	1
AXA69_RS03040	NZ_CP048223	complement(637681..638109)	0.205345	1.15296	0.586887	0.895641	1
AXA69_RS03045	NZ_CP048223	complement(638216..639469)	0.189941	1.14072	0.161226	0.570171	1
AXA69_RS03050	NZ_CP048223	640030..640317	0.410097	1.32877	0.0231699	0.225132	1
AXA69_RS03060	NZ_CP048223	641284..641652	-0.184255	-1.13623	0.47348	0.838762	1
AXA69_RS03065	NZ_CP048223	641824..642888	0.0412495	1.029	0.757584	0.94421	1
AXA69_RS03070	NZ_CP048223	642878..643513	-0.62518	-1.5424	0.000228793	0.0110042	1
AXA69_RS03075	NZ_CP048223	643638..646088	-0.0389562	-1.02737	0.759684	0.94522	1
AXA69_RS03080	NZ_CP048223	complement(646134..646433)	0.237704	1.17911	0.163422	0.570171	1
AXA69_RS03095	NZ_CP048223	649300..649734	-0.0893598	-1.0639	0.540337	0.875627	1
AXA69_RS03105	NZ_CP048223	651203..651481	-0.155858	-1.11408	0.725233	0.936286	1
AXA69_RS03115	NZ_CP048223	653018..654445	-0.00583622	-1.00405	0.970314	0.9934	1
AXA69_RS03120	NZ_CP048223	complement(654448..655320)	-0.0886267	-1.06336	0.533156	0.870992	1
AXA69_RS03125	NZ_CP048223	655421..656437	-0.360685	-1.28404	0.030686	0.26756	1
AXA69_RS03140	NZ_CP048223	659605..660996	0.0490135	1.03456	0.799554	0.953021	1
AXA69_RS03150	NZ_CP048223	662012..662986	0.281143	1.21516	0.143048	0.548758	1
AXA69_RS03155	NZ_CP048223	663136..663684	0.314249	1.24336	0.0758832	0.421123	1
AXA69_RS03160	NZ_CP048223	complement(663731..664810)	0.134182	1.09747	0.470413	0.836101	1
AXA69_RS03165	NZ_CP048223	complement(665287..665835)	0.174875	1.12887	0.244004	0.665506	1
AXA69_RS03170	NZ_CP048223	complement(665956..667983)	0.101534	1.07291	0.462649	0.832034	1
AXA69_RS03180	NZ_CP048223	complement(670115..670672)	-0.100796	-1.07236	0.486747	0.844222	1
AXA69_RS03185	NZ_CP048223	complement(670679..671479)	0.0959697	1.06878	0.503447	0.855563	1
AXA69_RS03190	NZ_CP048223	671677..673110	0.0089151	1.0062	0.956354	0.991962	1
AXA69_RS03195	NZ_CP048223	673171..673464	0.0372827	1.02618	0.819079	0.958843	1
AXA69_RS03210	NZ_CP048223	complement(676495..678366)	0.0426739	1.03002	0.751718	0.94324	1
AXA69_RS03225	NZ_CP048223	complement(681393..682199)	0.255079	1.1934	0.068087	0.398109	1
AXA69_RS03230	NZ_CP048223	682399..684178	0.352736	1.27698	0.0318841	0.27453	1
AXA69_RS03240	NZ_CP048223	685884..686666	0.055749	1.0394	0.722929	0.935937	1
AXA69_RS03265	NZ_CP048223	complement(691150..691617)	0.076237	1.05426	0.71597	0.933504	1
AXA69_RS03270	NZ_CP048223	complement(691736..692533)	-0.224966	-1.16875	0.104693	0.479805	1
AXA69_RS03275	NZ_CP048223	complement(692768..693109)	0.0864881	1.06178	0.585633	0.895453	1
AXA69_RS03285	NZ_CP048223	complement(694088..694504)	0.00375961	1.00261	0.989602	0.997182	1
AXA69_RS03290	NZ_CP048223	complement(694595..695821)	-0.317931	-1.24654	0.0873088	0.446408	1
AXA69_RS03300	NZ_CP048223	complement(696648..697109)	-0.141663	-1.10318	0.821886	0.959289	1
AXA69_RS03305	NZ_CP048223	complement(697106..698287)	-0.173564	-1.12784	0.488434	0.845818	1
AXA69_RS03310	NZ_CP048223	complement(698284..698841)	-0.194607	-1.14441	0.529323	0.870453	1
AXA69_RS03315	NZ_CP048223	complement(698844..701219)	-0.00401481	-1.00279	0.987686	0.996598	1
AXA69_RS03320	NZ_CP048223	complement(701288..701902)	0.225332	1.16905	0.364769	0.769777	1
AXA69_RS03325	NZ_CP048223	complement(701899..702324)	0.129105	1.09361	0.774053	0.951799	1
AXA69_RS03330	NZ_CP048223	complement(702449..704011)	-0.245798	-1.18575	0.401254	0.794982	1
AXA69_RS03335	NZ_CP048223	complement(703998..705701)	-0.19207	-1.1424	0.52028	0.866745	1
AXA69_RS03340	NZ_CP048223	complement(705698..706069)	-0.304502	-1.23499	0.513364	0.862938	1
AXA69_RS03345	NZ_CP048223	complement(706053..707423)	-0.28028	-1.21443	0.281383	0.697679	1
AXA69_RS03350	NZ_CP048223	complement(707420..708007)	-0.200989	-1.14949	0.31444	0.73296	1
AXA69_RS03355	NZ_CP048223	complement(708027..708275)	0.192415	1.14268	0.410503	0.798687	1
AXA69_RS03360	NZ_CP048223	complement(708279..708545)	0.210145	1.1568	0.18609	0.597974	1
AXA69_RS03365	NZ_CP048223	complement(708563..709321)	0.0312046	1.02186	0.83772	0.964759	1
AXA69_RS03370	NZ_CP048223	complement(709306..710025)	-0.0492518	-1.03473	0.690344	0.927373	1
AXA69_RS03375	NZ_CP048223	710207..710668	0.401204	1.32061	0.00441344	0.0861699	1
AXA69_RS03380	NZ_CP048223	710687..711763	0.0462332	1.03257	0.784943	0.953021	1
AXA69_RS03385	NZ_CP048223	711811..712026	0.117156	1.08459	0.446775	0.821704	1
AXA69_RS03390	NZ_CP048223	complement(712064..712819)	-0.120818	-1.08735	0.69955	0.930242	1
AXA69_RS03395	NZ_CP048223	complement(713069..714046)	0.722071	1.64955	0.000204789	0.0102924	0.916023
AXA69_RS03400	NZ_CP048223	714495..715220	0.150799	1.11018	0.319199	0.73483	1
AXA69_RS03405	NZ_CP048223	complement(715295..716203)	-0.119998	-1.08673	0.469111	0.836101	1
AXA69_RS03410	NZ_CP048223	complement(716197..717288)	0.0665575	1.04721	0.716507	0.933504	1
AXA69_RS03415	NZ_CP048223	717486..717995	0.206911	1.15421	0.421953	0.805914	1
AXA69_RS03420	NZ_CP048223	complement(718123..718491)	-0.0513269	-1.03622	0.698303	0.929767	1
AXA69_RS03425	NZ_CP048223	complement(718576..719322)	-0.179498	-1.13249	0.186468	0.598759	1
AXA69_RS03430	NZ_CP048223	719531..719959	0.238224	1.17954	0.136491	0.539528	1
AXA69_RS03435	NZ_CP048223	complement(720027..720662)	0.136308	1.09909	0.305685	0.723964	1
AXA69_RS03440	NZ_CP048223	complement(720818..722071)	-0.170569	-1.1255	0.200084	0.611619	1
AXA69_RS03465	NZ_CP048223	complement(725834..726139)	0.453742	1.36959	0.0201452	0.211524	1
AXA69_RS03470	NZ_CP048223	726730..728181	-0.0306399	-1.02147	0.821126	0.959289	1
AXA69_RS03475	NZ_CP048223	complement(728903..729910)	0.191281	1.14178	0.323332	0.738929	1
AXA69_RS03480	NZ_CP048223	complement(729907..730965)	0.106445	1.07657	0.504358	0.855563	1
AXA69_RS03485	NZ_CP048223	complement(730991..732808)	0.0244206	1.01707	0.871138	0.974009	1
AXA69_RS03490	NZ_CP048223	complement(732959..734002)	-0.331819	-1.2586	0.0889537	0.447969	1
AXA69_RS03495	NZ_CP048223	complement(734005..735022)	0.28583	1.21911	0.102896	0.475959	1
AXA69_RS03500	NZ_CP048223	735769..738375	0.0891339	1.06373	0.584068	0.894649	1
AXA69_RS03505	NZ_CP048223	738484..739248	0.208066	1.15514	0.430524	0.81243	1
AXA69_RS03510	NZ_CP048223	739245..740609	0.119819	1.0866	0.547621	0.879923	1
AXA69_RS03515	NZ_CP048223	740620..741147	0.0987174	1.07082	0.689191	0.926974	1
AXA69_RS03520	NZ_CP048223	741215..741622	0.484917	1.3995	0.0692137	0.400492	1
AXA69_RS03525	NZ_CP048223	741639..742274	-0.026644	-1.01864	0.899484	0.980797	1
AXA69_RS03530	NZ_CP048223	742286..743509	-0.214531	-1.16033	0.263114	0.681732	1
AXA69_RS03535	NZ_CP048223	complement(743805..746804)	0.0882416	1.06307	0.483671	0.844222	1
AXA69_RS03540	NZ_CP048223	747335..749479	-0.0400973	-1.02818	0.783612	0.953021	1
AXA69_RS03570	NZ_CP048223	752006..754108	-0.165878	-1.12185	0.293913	0.711403	1
AXA69_RS03575	NZ_CP048223	754208..754855	-0.233037	-1.17531	0.153619	0.56016	1
AXA69_RS03580	NZ_CP048223	755127..755336	0.569318	1.48382	0.00908425	0.134884	1
AXA69_RS03625	NZ_CP048223	759073..759342	-0.0669728	-1.04752	0.861972	0.969679	1
AXA69_RS03630	NZ_CP048223	759332..759595	0.362219	1.2854	0.180611	0.594068	1
AXA69_RS03635	NZ_CP048223	759598..759996	0.120281	1.08695	0.428053	0.810618	1
AXA69_RS03640	NZ_CP048223	complement(760229..760723)	-0.0472188	-1.03327	0.800712	0.953021	1
AXA69_RS03645	NZ_CP048223	760895..762868	0.140528	1.10231	0.266423	0.683711	1
AXA69_RS03655	NZ_CP048223	763711..765987	-0.152446	-1.11145	0.396312	0.790572	1
AXA69_RS03670	NZ_CP048223	complement(766382..766660)	0.115099	1.08305	0.519573	0.866745	1
AXA69_RS03675	NZ_CP048223	complement(766769..767986)	0.204882	1.15259	0.411675	0.799412	1
AXA69_RS03690	NZ_CP048223	772263..773540	0.233998	1.17609	0.145449	0.552756	1
AXA69_RS03695	NZ_CP048223	773640..777200	-0.102034	-1.07329	0.496288	0.849883	1
AXA69_RS03700	NZ_CP048223	complement(777254..777463)	-0.0924157	-1.06615	0.647472	0.916501	1
AXA69_RS03705	NZ_CP048223	complement(777758..779053)	-0.03216	-1.02254	0.814279	0.955879	1
AXA69_RS03715	NZ_CP048223	complement(780133..780465)	0.0186971	1.01304	0.871789	0.974248	1
AXA69_RS03725	NZ_CP048223	781516..782583	0.192442	1.1427	0.2163	0.634434	1
AXA69_RS03730	NZ_CP048223	782800..783971	0.182991	1.13524	0.197995	0.608568	1
AXA69_RS03735	NZ_CP048223	complement(784058..785587)	-0.0421214	-1.02963	0.757671	0.94421	1
AXA69_RS03740	NZ_CP048223	785912..786817	-0.117943	-1.08519	0.43308	0.813594	1
AXA69_RS03745	NZ_CP048223	complement(786901..789348)	0.362504	1.28566	0.0320205	0.274716	1
AXA69_RS03750	NZ_CP048223	complement(789403..790101)	0.425223	1.34278	0.0107094	0.14785	1
AXA69_RS03755	NZ_CP048223	790100..790699	0.343727	1.26903	0.00739234	0.118516	1
AXA69_RS03760	NZ_CP048223	complement(790789..791733)	-0.0243636	-1.01703	0.856828	0.967826	1
AXA69_RS03765	NZ_CP048223	complement(792060..801647)	0.0807482	1.05757	0.616945	0.906469	1
AXA69_RS03770	NZ_CP048223	complement(801874..803535)	-0.0106457	-1.00741	0.937953	0.986843	1
AXA69_RS03775	NZ_CP048223	complement(803653..804288)	0.19155	1.14199	0.27232	0.68834	1
AXA69_RS03780	NZ_CP048223	804513..806048	-0.091853	-1.06574	0.551189	0.88074	1
AXA69_RS03785	NZ_CP048223	806134..806685	0.386851	1.30754	0.013592	0.169824	1
AXA69_RS03790	NZ_CP048223	806712..807008	0.305111	1.23551	0.0310568	0.269741	1
AXA69_RS03800	NZ_CP048223	808028..808348	0.779262	1.71625	3.2379e-05	0.00229891	0.144831
AXA69_RS03810	NZ_CP048223	809568..810965	0.21122	1.15767	0.146431	0.553347	1
AXA69_RS03815	NZ_CP048223	complement(810997..811968)	0.0351106	1.02464	0.765352	0.947607	1
AXA69_RS03820	NZ_CP048223	812322..813020	-0.032975	-1.02312	0.83694	0.964759	1
AXA69_RS03825	NZ_CP048223	813092..813946	0.0425911	1.02996	0.777771	0.952716	1
AXA69_RS03830	NZ_CP048223	814082..814717	-0.774596	-1.71071	1.51178e-06	0.000233179	0.0067622
AXA69_RS03835	NZ_CP048223	complement(814779..815942)	-0.200315	-1.14895	0.315768	0.732969	1
AXA69_RS03840	NZ_CP048223	complement(815936..817081)	-0.249992	-1.1892	0.221531	0.642612	1
AXA69_RS03845	NZ_CP048223	complement(817081..818085)	-0.232099	-1.17454	0.129516	0.527146	1
AXA69_RS03850	NZ_CP048223	complement(818082..819440)	0.0810822	1.05781	0.600645	0.901418	1
AXA69_RS03865	NZ_CP048223	complement(821142..821774)	-0.101729	-1.07306	0.423522	0.806157	1
AXA69_RS03900	NZ_CP048223	complement(828334..829023)	-0.0633252	-1.04487	0.661427	0.919379	1
AXA69_RS03915	NZ_CP048223	832225..833040	0.0158836	1.01107	0.937303	0.986716	1
AXA69_RS03920	NZ_CP048223	complement(832955..833857)	-0.433691	-1.35068	0.0359691	0.292527	1
AXA69_RS03925	NZ_CP048223	complement(834120..834830)	0.121839	1.08812	0.43177	0.812498	1
AXA69_RS03930	NZ_CP048223	835041..835568	0.232312	1.17472	0.10122	0.471623	1
AXA69_RS03935	NZ_CP048223	complement(835652..837232)	0.235959	1.17769	0.1017	0.473366	1
AXA69_RS03940	NZ_CP048223	complement(837358..838239)	-0.514486	-1.42848	0.00745394	0.119077	1
AXA69_RS03945	NZ_CP048223	838398..838802	0.140914	1.1026	0.510371	0.860169	1
AXA69_RS03950	NZ_CP048223	838799..839119	0.266979	1.20329	0.242174	0.664086	1
AXA69_RS03955	NZ_CP048223	complement(839203..839601)	0.780798	1.71808	0.122831	0.514269	1
AXA69_RS04010	NZ_CP048223	851645..851998	-0.585501	-1.50056	0.298747	0.71728	1
AXA69_RS04015	NZ_CP048223	complement(852049..852822)	-0.0724204	-1.05148	0.709119	0.932896	1
AXA69_RS04020	NZ_CP048223	complement(852819..853736)	0.112238	1.0809	0.481629	0.843994	1
AXA69_RS04030	NZ_CP048223	854579..855193	-0.230939	-1.1736	0.127459	0.523051	1
AXA69_RS04035	NZ_CP048223	complement(855276..855887)	0.0747309	1.05316	0.650262	0.918155	1
AXA69_RS04065	NZ_CP048223	complement(863807..864412)	0.31547	1.24442	0.0253895	0.236599	1
AXA69_RS04070	NZ_CP048223	complement(864565..865317)	0.0780669	1.0556	0.628045	0.909942	1
AXA69_RS04075	NZ_CP048223	865418..866668	-0.131694	-1.09558	0.345757	0.756076	1
AXA69_RS04105	NZ_CP048223	875324..876190	-0.148826	-1.10867	0.181549	0.595794	1
AXA69_RS04115	NZ_CP048223	877494..879523	-0.0371793	-1.02611	0.790268	0.953021	1
AXA69_RS04215	NZ_CP048223	complement(886622..886867)	-0.262048	-1.19918	0.0871037	0.446408	1
AXA69_RS04230	NZ_CP048223	complement(888200..889756)	0.0732534	1.05209	0.590692	0.896562	1
AXA69_RS04245	NZ_CP048223	892564..894573	0.0497849	1.03511	0.745045	0.942381	1
AXA69_RS04250	NZ_CP048223	894710..896434	-0.0198841	-1.01388	0.884661	0.975813	1
AXA69_RS04255	NZ_CP048223	complement(896543..897109)	-0.262892	-1.19988	0.162593	0.570171	1
AXA69_RS04260	NZ_CP048223	897297..898334	0.32825	1.25549	0.00691927	0.113467	1
AXA69_RS04265	NZ_CP048223	898539..899471	0.129933	1.09424	0.434858	0.814559	1
AXA69_RS04275	NZ_CP048223	complement(901407..903287)	-0.0523977	-1.03699	0.727714	0.937518	1
AXA69_RS04280	NZ_CP048223	903529..904524	0.196925	1.14625	0.163831	0.570171	1
AXA69_RS04285	NZ_CP048223	complement(904531..904983)	-0.142264	-1.10364	0.529203	0.870453	1
AXA69_RS04290	NZ_CP048223	905122..906006	0.312907	1.24221	0.0458541	0.324021	1
AXA69_RS04300	NZ_CP048223	complement(907408..909033)	-0.0472265	-1.03328	0.709875	0.933354	1
AXA69_RS04305	NZ_CP048223	909179..909688	0.0415229	1.0292	0.682531	0.924029	1
AXA69_RS04315	NZ_CP048223	complement(910260..910805)	-0.103221	-1.07417	0.433067	0.813594	1
AXA69_RS04320	NZ_CP048223	910991..912781	-0.376428	-1.29812	0.0703665	0.403525	1
AXA69_RS04325	NZ_CP048223	complement(912860..914074)	-0.336865	-1.26301	0.137325	0.540708	1
AXA69_RS04330	NZ_CP048223	complement(914356..915954)	0.00695218	1.00483	0.957135	0.991962	1
AXA69_RS04335	NZ_CP048223	complement(916014..918827)	-0.239608	-1.18067	0.141309	0.546079	1
AXA69_RS04340	NZ_CP048223	complement(918854..919291)	0.187906	1.13911	0.356943	0.768132	1
AXA69_RS04345	NZ_CP048223	complement(919360..920358)	0.0447337	1.03149	0.757125	0.94421	1
AXA69_RS04350	NZ_CP048223	920403..920570	-0.184345	-1.1363	0.26182	0.680324	1
AXA69_RS04355	NZ_CP048223	complement(920623..921621)	-0.262086	-1.19921	0.247177	0.67028	1
AXA69_RS04360	NZ_CP048223	921898..922173	0.101192	1.07266	0.602907	0.901438	1
AXA69_RS04365	NZ_CP048223	922193..922543	-0.0919778	-1.06583	0.528771	0.870453	1
AXA69_RS04370	NZ_CP048223	complement(922595..923338)	-0.329899	-1.25693	0.0184363	0.2022	1
AXA69_RS04390	NZ_CP048223	924823..926046	-0.617973	-1.53472	0.000894023	0.0307097	1
AXA69_RS04395	NZ_CP048223	926154..927001	-0.0198954	-1.01389	0.910569	0.984082	1
AXA69_RS04400	NZ_CP048223	complement(927047..927861)	-0.00689602	-1.00479	0.96957	0.993332	1
AXA69_RS04405	NZ_CP048223	complement(927999..928859)	0.128705	1.09331	0.421114	0.805914	1
AXA69_RS04410	NZ_CP048223	complement(929077..929526)	0.133605	1.09703	0.362412	0.769008	1
AXA69_RS04415	NZ_CP048223	complement(929582..930148)	-0.227943	-1.17116	0.432207	0.812709	1
AXA69_RS04430	NZ_CP048223	933432..934454	0.00138905	1.00096	0.992722	0.997852	1
AXA69_RS04440	NZ_CP048223	complement(935045..935647)	-0.100345	-1.07203	0.478213	0.843084	1
AXA69_RS04450	NZ_CP048223	complement(936048..937670)	0.217373	1.16261	0.099794	0.47112	1
AXA69_RS04465	NZ_CP048223	complement(938590..942201)	0.162117	1.11893	0.229098	0.651481	1
AXA69_RS04525	NZ_CP048223	complement(952662..952964)	-0.321454	-1.24959	0.043268	0.318146	1
AXA69_RS04535	NZ_CP048223	complement(953933..954337)	0.113387	1.08176	0.465349	0.832269	1
AXA69_RS04570	NZ_CP048223	961778..962101	0.104645	1.07523	0.553099	0.880942	1
AXA69_RS04605	NZ_CP048223	966883..968163	0.00703789	1.00489	0.957274	0.991962	1
AXA69_RS04610	NZ_CP048223	complement(968195..968668)	-0.0705067	-1.05009	0.606324	0.901645	1
AXA69_RS04620	NZ_CP048223	complement(970070..970660)	-0.139496	-1.10152	0.482848	0.843994	1
AXA69_RS04640	NZ_CP048223	complement(973843..974580)	0.319026	1.24749	0.0185541	0.2022	1
AXA69_RS04645	NZ_CP048223	complement(974606..975346)	0.25798	1.1958	0.0794931	0.429436	1
AXA69_RS04655	NZ_CP048223	complement(976122..977027)	-0.196236	-1.14571	0.182996	0.597199	1
AXA69_RS04660	NZ_CP048223	complement(977116..978150)	-0.25679	-1.19482	0.0858188	0.442754	1
AXA69_RS04665	NZ_CP048223	complement(978224..979849)	-0.433641	-1.35064	0.00414817	0.0831941	1
AXA69_RS04670	NZ_CP048223	complement(979889..980896)	-0.287302	-1.22036	0.0385154	0.300765	1
AXA69_RS04685	NZ_CP048223	982148..982642	0.427135	1.34456	0.0157892	0.185367	1
AXA69_RS04690	NZ_CP048223	complement(982964..984160)	-0.319584	-1.24797	0.323615	0.738929	1
AXA69_RS04695	NZ_CP048223	complement(984343..985278)	-0.160781	-1.11789	0.201333	0.612629	1
AXA69_RS04700	NZ_CP048223	complement(985361..985894)	-0.285124	-1.21852	0.0444405	0.3201	1
AXA69_RS04705	NZ_CP048223	complement(985962..986525)	0.0359101	1.0252	0.782138	0.953021	1
AXA69_RS04710	NZ_CP048223	complement(986738..987871)	0.125279	1.09072	0.543512	0.876313	1
AXA69_RS04715	NZ_CP048223	complement(987881..988912)	-0.317844	-1.24647	0.318807	0.73483	1
AXA69_RS04720	NZ_CP048223	complement(989032..990147)	-0.129362	-1.09381	0.404433	0.794982	1
AXA69_RS04725	NZ_CP048223	990356..990730	0.032486	1.02277	0.848593	0.966194	1
AXA69_RS04730	NZ_CP048223	990781..991080	0.191943	1.1423	0.175066	0.587766	1
AXA69_RS04735	NZ_CP048223	991257..992087	-0.203449	-1.15145	0.244647	0.666818	1
AXA69_RS04740	NZ_CP048223	992329..993888	-0.048019	-1.03384	0.839182	0.964804	1
AXA69_RS04745	NZ_CP048223	994112..995428	0.124769	1.09033	0.640827	0.912872	1
AXA69_RS04750	NZ_CP048223	995425..996216	-0.43152	-1.34865	0.191165	0.601745	1
AXA69_RS04755	NZ_CP048223	complement(996292..997776)	0.341604	1.26716	0.0822564	0.43707	1
AXA69_RS04760	NZ_CP048223	complement(997867..999087)	0.0357826	1.02511	0.891538	0.978133	1
AXA69_RS04765	NZ_CP048223	999236..1000048	0.18043	1.13322	0.329335	0.744003	1
AXA69_RS04775	NZ_CP048223	1000857..1003280	-0.167035	-1.12275	0.217122	0.635915	1
AXA69_RS04785	NZ_CP048223	1007790..1008200	0.103858	1.07464	0.560325	0.884853	1
AXA69_RS04795	NZ_CP048223	1009316..1009591	0.102004	1.07326	0.831623	0.963303	1
AXA69_RS04800	NZ_CP048223	1009781..1010977	-0.229321	-1.17228	0.147782	0.554175	1
AXA69_RS04805	NZ_CP048223	1011131..1012054	-0.405812	-1.32483	0.209312	0.624585	1
AXA69_RS04810	NZ_CP048223	complement(1012166..1012489)	-0.0323105	-1.02265	0.851494	0.966194	1
AXA69_RS04815	NZ_CP048223	complement(1012689..1013267)	0.0340516	1.02388	0.890666	0.978133	1
AXA69_RS04820	NZ_CP048223	complement(1013417..1014943)	-0.00748216	-1.0052	0.960763	0.991962	1
AXA69_RS04825	NZ_CP048223	complement(1015060..1015392)	-0.00474649	-1.0033	0.984363	0.995266	1
AXA69_RS04830	NZ_CP048223	complement(1015395..1016114)	0.281302	1.21529	0.119974	0.509596	1
AXA69_RS04835	NZ_CP048223	complement(1016251..1016727)	-0.0460082	-1.0324	0.752591	0.94324	1
AXA69_RS04840	NZ_CP048223	1016993..1017298	0.257514	1.19542	0.133557	0.533716	1
AXA69_RS04845	NZ_CP048223	1017226..1018269	-0.154279	-1.11286	0.365915	0.770592	1
AXA69_RS04850	NZ_CP048223	complement(1018252..1019394)	-0.21709	-1.16239	0.220166	0.641148	1
AXA69_RS04870	NZ_CP048223	complement(1025700..1026749)	0.078476	1.0559	0.735364	0.939255	1
AXA69_RS04875	NZ_CP048223	complement(1026749..1028089)	-0.280428	-1.21456	0.12999	0.527664	1
AXA69_RS04880	NZ_CP048223	complement(1028082..1029248)	-0.0431017	-1.03033	0.876555	0.974756	1
AXA69_RS04885	NZ_CP048223	1029970..1032159	-0.177807	-1.13116	0.144353	0.551436	1
AXA69_RS04890	NZ_CP048223	complement(1032228..1034078)	-0.118294	-1.08545	0.386564	0.785597	1
AXA69_RS04895	NZ_CP048223	1034360..1036057	0.0100572	1.007	0.945745	0.989051	1
AXA69_RS04905	NZ_CP048223	complement(1038335..1039171)	0.186494	1.13799	0.28115	0.697679	1
AXA69_RS04910	NZ_CP048223	complement(1039168..1039929)	0.361288	1.28457	0.106542	0.485727	1
AXA69_RS04915	NZ_CP048223	complement(1039926..1040588)	0.260399	1.19781	0.362026	0.769008	1
AXA69_RS04920	NZ_CP048223	complement(1040793..1041458)	0.318595	1.24712	0.185051	0.597926	1
AXA69_RS04925	NZ_CP048223	complement(1041455..1042666)	0.451792	1.36774	0.00798825	0.124935	1
AXA69_RS04935	NZ_CP048223	complement(1044010..1045077)	0.280552	1.21466	0.118064	0.505359	1
AXA69_RS04950	NZ_CP048223	complement(1047170..1047745)	0.0424521	1.02986	0.798478	0.953021	1
AXA69_RS04955	NZ_CP048223	complement(1047814..1048815)	0.369757	1.29214	0.0770758	0.425105	1
AXA69_RS04960	NZ_CP048223	1049024..1050286	0.0590121	1.04175	0.806179	0.95469	1
AXA69_RS04965	NZ_CP048223	1050366..1050956	-0.0447834	-1.03153	0.75588	0.943603	1
AXA69_RS04970	NZ_CP048223	1050953..1051294	-0.1466	-1.10696	0.3786	0.779685	1
AXA69_RS04975	NZ_CP048223	1051460..1051672	0.112763	1.0813	0.390983	0.785615	1
AXA69_RS04980	NZ_CP048223	1051875..1052330	-0.0966582	-1.06929	0.743569	0.941856	1
AXA69_RS04985	NZ_CP048223	complement(1052399..1053040)	0.00866624	1.00603	0.954725	0.991962	1
AXA69_RS04990	NZ_CP048223	complement(1053281..1053805)	-0.238716	-1.17994	0.268697	0.68601	1
AXA69_RS04995	NZ_CP048223	complement(1053802..1054194)	-0.128051	-1.09282	0.635014	0.911851	1
AXA69_RS05000	NZ_CP048223	complement(1054185..1054511)	-0.146226	-1.10667	0.501576	0.854361	1
AXA69_RS05005	NZ_CP048223	1054608..1055501	-0.021534	-1.01504	0.890893	0.978133	1
AXA69_RS05015	NZ_CP048223	complement(1057206..1058441)	0.00666794	1.00463	0.963127	0.991962	1
AXA69_RS05020	NZ_CP048223	complement(1058511..1059422)	-0.191489	-1.14194	0.191008	0.60174	1
AXA69_RS05045	NZ_CP048223	1065695..1066021	0.0734457	1.05223	0.595009	0.898237	1
AXA69_RS05050	NZ_CP048223	1066068..1067153	-0.131662	-1.09556	0.396435	0.790572	1
AXA69_RS05075	NZ_CP048223	complement(1071299..1071667)	0.329149	1.25627	0.168614	0.577496	1
AXA69_RS05085	NZ_CP048223	complement(1074671..1076269)	-0.14878	-1.10863	0.271131	0.687467	1
AXA69_RS05090	NZ_CP048223	complement(1076279..1076806)	-0.335186	-1.26154	0.0272332	0.249108	1
AXA69_RS05095	NZ_CP048223	1076969..1077448	-0.13148	-1.09542	0.454151	0.825646	1
AXA69_RS05100	NZ_CP048223	complement(1077527..1078108)	0.151203	1.1105	0.282762	0.698782	1
AXA69_RS05105	NZ_CP048223	1078271..1079215	0.00198866	1.00138	0.988831	0.996854	1
AXA69_RS05115	NZ_CP048223	1080885..1082183	0.0722775	1.05138	0.612961	0.903732	1
AXA69_RS05120	NZ_CP048223	1082180..1083121	-0.0593079	-1.04197	0.699998	0.930242	1
AXA69_RS05125	NZ_CP048223	complement(1083116..1083790)	0.248883	1.18829	0.114131	0.498482	1
AXA69_RS05145	NZ_CP048223	complement(1086569..1087477)	-0.22153	-1.16597	0.15347	0.56016	1
AXA69_RS05150	NZ_CP048223	1087569..1088426	-0.161729	-1.11863	0.186814	0.599011	1
AXA69_RS05155	NZ_CP048223	complement(1088428..1089009)	0.0212656	1.01485	0.887486	0.976299	1
AXA69_RS05165	NZ_CP048223	complement(1089990..1090721)	-0.0708963	-1.05037	0.639933	0.91264	1
AXA69_RS05170	NZ_CP048223	1090766..1091176	-0.0194557	-1.01358	0.909267	0.983354	1
AXA69_RS05180	NZ_CP048223	complement(1091438..1091644)	-0.157028	-1.11499	0.360934	0.768423	1
AXA69_RS05190	NZ_CP048223	complement(1092490..1093218)	0.177275	1.13075	0.239386	0.66086	1
AXA69_RS05195	NZ_CP048223	1093395..1093772	0.178774	1.13192	0.341715	0.755931	1
AXA69_RS05200	NZ_CP048223	1093823..1095865	-0.436372	-1.3532	0.0580377	0.370861	1
AXA69_RS05205	NZ_CP048223	1095862..1096593	-1.05003	-2.07057	0.00332905	0.0726383	1
AXA69_RS05210	NZ_CP048223	1096596..1097120	-0.135213	-1.09825	0.617936	0.906469	1
AXA69_RS05215	NZ_CP048223	1097305..1097781	-0.114917	-1.08291	0.428733	0.811562	1
AXA69_RS05220	NZ_CP048223	1098082..1098366	-0.212086	-1.15836	0.194191	0.605817	1
AXA69_RS05225	NZ_CP048223	1098373..1098900	-0.285777	-1.21907	0.065519	0.389199	1
AXA69_RS05230	NZ_CP048223	1098914..1099675	-0.272495	-1.20789	0.0577982	0.369859	1
AXA69_RS05235	NZ_CP048223	1099687..1100592	-0.486347	-1.40089	0.00348598	0.0738996	1
AXA69_RS05240	NZ_CP048223	complement(1100892..1101215)	0.426333	1.34381	0.00570051	0.0992155	1
AXA69_RS05245	NZ_CP048223	complement(1101328..1102490)	0.397851	1.31754	0.0119987	0.156473	1
AXA69_RS05250	NZ_CP048223	1102565..1103155	0.1268	1.09187	0.353861	0.766127	1
AXA69_RS05265	NZ_CP048223	complement(1107761..1108162)	-0.934463	-1.91118	0.152175	0.559309	1
AXA69_RS05270	NZ_CP048223	complement(1108200..1108823)	-0.0928748	-1.06649	0.721916	0.935731	1
AXA69_RS05275	NZ_CP048223	complement(1108826..1109413)	-0.312859	-1.24217	0.075424	0.419617	1
AXA69_RS05285	NZ_CP048223	complement(1110271..1110717)	0.203794	1.15172	0.139483	0.54458	1
AXA69_RS05295	NZ_CP048223	1111701..1112732	0.208137	1.1552	0.297086	0.715599	1
AXA69_RS05315	NZ_CP048223	1117230..1117697	0.213421	1.15943	0.0963009	0.463751	1
AXA69_RS05320	NZ_CP048223	complement(1117792..1118761)	0.0348709	1.02447	0.791619	0.953021	1
AXA69_RS05325	NZ_CP048223	1118931..1119611	-0.0930831	-1.06665	0.516841	0.865917	1
AXA69_RS05330	NZ_CP048223	1119637..1120902	0.0632221	1.0448	0.682166	0.924029	1
AXA69_RS05335	NZ_CP048223	complement(1120969..1122210)	-0.0681871	-1.0484	0.63889	0.91264	1
AXA69_RS05340	NZ_CP048223	1122501..1124144	0.121025	1.08751	0.4364	0.816744	1
AXA69_RS05355	NZ_CP048223	1125996..1126268	0.429793	1.34704	0.00494684	0.092131	1
AXA69_RS05365	NZ_CP048223	complement(1127527..1127907)	0.0416537	1.02929	0.795216	0.953021	1
AXA69_RS05370	NZ_CP048223	1128147..1129154	0.165807	1.12179	0.229894	0.651658	1
AXA69_RS05375	NZ_CP048223	complement(1129214..1129948)	0.223091	1.16723	0.137443	0.540708	1
AXA69_RS05385	NZ_CP048223	complement(1131289..1131858)	0.0329653	1.02311	0.81383	0.955879	1
AXA69_RS05395	NZ_CP048223	complement(1133497..1134780)	-0.0344409	-1.02416	0.801853	0.953146	1
AXA69_RS05405	NZ_CP048223	complement(1135452..1136042)	0.186899	1.13831	0.223531	0.645362	1
AXA69_RS05410	NZ_CP048223	complement(1136108..1137211)	0.235057	1.17695	0.209845	0.62534	1
AXA69_RS05415	NZ_CP048223	complement(1137216..1138845)	-0.0758488	-1.05398	0.598995	0.90091	1
AXA69_RS05420	NZ_CP048223	complement(1138940..1139812)	0.0810161	1.05776	0.54341	0.876313	1
AXA69_RS05465	NZ_CP048223	1144804..1145076	-0.223369	-1.16746	0.145339	0.552756	1
AXA69_RS05470	NZ_CP048223	complement(1145071..1145280)	-0.567709	-1.48217	0.00287089	0.0658073	1
AXA69_RS05480	NZ_CP048223	complement(1147083..1147415)	0.347662	1.2725	0.0306176	0.267486	1
AXA69_RS05485	NZ_CP048223	complement(1147790..1148377)	0.0653687	1.04635	0.604545	0.901645	1
AXA69_RS05505	NZ_CP048223	1152848..1153888	-0.220411	-1.16507	0.122182	0.513164	1
AXA69_RS05510	NZ_CP048223	complement(1153809..1155101)	0.103641	1.07448	0.62295	0.90764	1
AXA69_RS05515	NZ_CP048223	1155366..1155671	0.85225	1.80531	0.390428	0.785615	1
AXA69_RS05520	NZ_CP048223	1155712..1157028	0.155994	1.11419	0.59209	0.897055	1
AXA69_RS05525	NZ_CP048223	1157082..1158467	-0.614752	-1.53129	0.0152347	0.181437	1
AXA69_RS05535	NZ_CP048223	1158863..1159792	-0.0919233	-1.06579	0.622327	0.90764	1
AXA69_RS05540	NZ_CP048223	1160034..1161173	-0.0909342	-1.06506	0.531016	0.870453	1
AXA69_RS05545	NZ_CP048223	1161306..1162268	-0.303658	-1.23427	0.0343894	0.287445	1
AXA69_RS05550	NZ_CP048223	1162331..1162525	-0.786908	-1.72537	0.000159593	0.00849835	0.713862
AXA69_RS05560	NZ_CP048223	complement(1163819..1164952)	-0.123012	-1.08901	0.527369	0.870453	1
AXA69_RS05565	NZ_CP048223	1165206..1165793	0.108106	1.07781	0.656535	0.919105	1
AXA69_RS05570	NZ_CP048223	complement(1165866..1166324)	-0.111318	-1.08021	0.531727	0.870453	1
AXA69_RS05575	NZ_CP048223	complement(1166413..1168518)	-0.376694	-1.29836	0.135273	0.537833	1
AXA69_RS05585	NZ_CP048223	complement(1169345..1169551)	-0.570979	-1.48553	0.000415091	0.017516	1
AXA69_RS05590	NZ_CP048223	1169690..1170004	0.113693	1.08199	0.527778	0.870453	1
AXA69_RS05595	NZ_CP048223	1170001..1172067	-0.309625	-1.23939	0.0493097	0.3409	1
AXA69_RS05600	NZ_CP048223	complement(1172054..1172773)	-1.23115	-2.34755	0	0	0
AXA69_RS05605	NZ_CP048223	1172982..1173995	0.0682739	1.04846	0.657618	0.919105	1
AXA69_RS05610	NZ_CP048223	1174330..1175022	0.483227	1.39787	0.000166492	0.00865954	0.74472
AXA69_RS05615	NZ_CP048223	complement(1175121..1176293)	-0.123303	-1.08923	0.452443	0.82471	1
AXA69_RS05620	NZ_CP048223	complement(1176600..1177115)	0.143781	1.1048	0.512103	0.86179	1
AXA69_RS05625	NZ_CP048223	complement(1177171..1178514)	-0.0450138	-1.03169	0.733852	0.939099	1
AXA69_RS05630	NZ_CP048223	1179009..1179862	0.172453	1.12697	0.226542	0.648263	1
AXA69_RS05635	NZ_CP048223	complement(1180061..1181428)	0.0160722	1.0112	0.91708	0.984664	1
AXA69_RS05640	NZ_CP048223	complement(1181730..1182161)	0.0312216	1.02188	0.841439	0.965885	1
AXA69_RS05645	NZ_CP048223	complement(1182222..1182449)	0.322798	1.25075	0.23749	0.658644	1
AXA69_RS05650	NZ_CP048223	complement(1182467..1183617)	-0.0247793	-1.01732	0.972687	0.9934	1
AXA69_RS05655	NZ_CP048223	complement(1183682..1184488)	0.103661	1.0745	0.917082	0.984664	1
AXA69_RS05660	NZ_CP048223	complement(1185474..1186700)	0.28521	1.21859	0.228326	0.650926	1
AXA69_RS05665	NZ_CP048223	complement(1186884..1187330)	-0.368687	-1.29118	0.01958	0.207508	1
AXA69_RS05670	NZ_CP048223	complement(1187397..1187891)	-0.206443	-1.15384	0.325129	0.739725	1
AXA69_RS05675	NZ_CP048223	complement(1187911..1188435)	0.422968	1.34068	0.00843769	0.128812	1
AXA69_RS05680	NZ_CP048223	complement(1188448..1188666)	-0.840255	-1.79037	0.296003	0.714528	1
AXA69_RS05685	NZ_CP048223	complement(1189128..1189643)	0.230679	1.17339	0.209071	0.624281	1
AXA69_RS05690	NZ_CP048223	1189774..1190106	0.305383	1.23575	0.11207	0.493502	1
AXA69_RS05730	NZ_CP048223	1192591..1193079	0.361252	1.28454	0.0725814	0.410958	1
AXA69_RS05740	NZ_CP048223	complement(1194550..1195677)	-0.223821	-1.16782	0.133634	0.533716	1
AXA69_RS05745	NZ_CP048223	complement(1195749..1197143)	0.0264605	1.01851	0.826441	0.960923	1
AXA69_RS05750	NZ_CP048223	complement(1197261..1197878)	0.104877	1.0754	0.421425	0.805914	1
AXA69_RS05755	NZ_CP048223	1197956..1198867	0.0696312	1.04945	0.705072	0.931695	1
AXA69_RS05760	NZ_CP048223	complement(1198939..1199862)	-0.0587144	-1.04154	0.688	0.926274	1
AXA69_RS05765	NZ_CP048223	1200039..1200788	0.0241404	1.01687	0.880344	0.975438	1
AXA69_RS05770	NZ_CP048223	complement(1201043..1202626)	-0.0209567	-1.01463	0.89218	0.978598	1
AXA69_RS05780	NZ_CP048223	complement(1205785..1208043)	0.0448135	1.03155	0.771139	0.951136	1
AXA69_RS05785	NZ_CP048223	1208302..1210199	-0.0538325	-1.03802	0.806194	0.95469	1
AXA69_RS05790	NZ_CP048223	1210363..1211463	0.1676	1.12319	0.293659	0.711173	1
AXA69_RS05795	NZ_CP048223	1211599..1211781	-0.119693	-1.0865	0.46423	0.832269	1
AXA69_RS05800	NZ_CP048223	complement(1211778..1212734)	-0.245537	-1.18553	0.105451	0.482292	1
AXA69_RS05830	NZ_CP048223	1220933..1221403	0.132163	1.09594	0.395213	0.788946	1
AXA69_RS05850	NZ_CP048223	1224867..1226107	0.264107	1.20089	0.0663377	0.393018	1
AXA69_RS05855	NZ_CP048223	1226171..1227046	-0.237761	-1.17916	0.130321	0.527664	1
AXA69_RS05880	NZ_CP048223	complement(1229137..1230309)	0.0079744	1.00554	0.960832	0.991962	1
AXA69_RS05890	NZ_CP048223	complement(1233164..1234069)	-0.275747	-1.21062	0.0331336	0.279677	1
AXA69_RS05910	NZ_CP048223	complement(1237676..1238428)	-0.0783335	-1.0558	0.560952	0.885057	1
AXA69_RS05930	NZ_CP048223	complement(1242240..1243523)	-0.0187253	-1.01306	0.90811	0.983157	1
AXA69_RS05950	NZ_CP048223	complement(1247538..1249292)	0.0384554	1.02701	0.79956	0.953021	1
AXA69_RS05970	NZ_CP048223	complement(1251244..1251540)	0.093912	1.06726	0.553588	0.880942	1
AXA69_RS05975	NZ_CP048223	1251798..1252652	0.470874	1.38595	0.000890501	0.0307097	1
AXA69_RS06005	NZ_CP048223	complement(1257182..1257520)	0.258245	1.19602	0.0890226	0.447969	1
AXA69_RS06020	NZ_CP048223	complement(1259494..1259631)	0.361664	1.28491	0.68813	0.926274	1
AXA69_RS06025	NZ_CP048223	1259692..1260842	3.10628	8.61159	9.37065e-06	0.000974766	0.0419149
AXA69_RS06035	NZ_CP048223	complement(1261755..1262030)	0.207402	1.15461	0.127138	0.522467	1
AXA69_RS06040	NZ_CP048223	complement(1262027..1264366)	0.204254	1.15209	0.0635086	0.382411	1
AXA69_RS06055	NZ_CP048223	complement(1266614..1267012)	0.12707	1.09207	0.251012	0.670761	1
AXA69_RS06085	NZ_CP048223	complement(1271614..1272308)	0.0612066	1.04334	0.761573	0.945992	1
AXA69_RS06180	NZ_CP048223	complement(1287536..1288246)	-0.0952345	-1.06824	0.555341	0.882028	1
AXA69_RS06195	NZ_CP048223	1290088..1291995	0.0567429	1.04011	0.689995	0.927373	1
AXA69_RS06200	NZ_CP048223	1291937..1292297	0.14074	1.10247	0.382309	0.781173	1
AXA69_RS06205	NZ_CP048223	1292307..1292897	-0.067739	-1.04807	0.622087	0.90764	1
AXA69_RS06215	NZ_CP048223	complement(1293534..1293959)	0.140822	1.10253	0.390532	0.785615	1
AXA69_RS06225	NZ_CP048223	complement(1294673..1295407)	-0.172196	-1.12677	0.189275	0.601551	1
AXA69_RS06230	NZ_CP048223	complement(1295404..1296621)	0.0564984	1.03994	0.703673	0.931695	1
AXA69_RS06250	NZ_CP048223	complement(1298616..1299710)	-0.11257	-1.08115	0.393444	0.788122	1
AXA69_RS06255	NZ_CP048223	1299851..1300231	-0.0224106	-1.01566	0.864728	0.970866	1
AXA69_RS06260	NZ_CP048223	1300313..1301674	0.0339505	1.02381	0.798507	0.953021	1
AXA69_RS06275	NZ_CP048223	1303211..1303570	0.152626	1.11159	0.749138	0.94324	1
AXA69_RS06280	NZ_CP048223	1303589..1303954	-0.763171	-1.69722	0.251316	0.670761	1
AXA69_RS06285	NZ_CP048223	1303954..1304250	-0.360129	-1.28354	0.426773	0.809272	1
AXA69_RS06290	NZ_CP048223	1304291..1305067	-0.441813	-1.35831	0.153939	0.560268	1
AXA69_RS06295	NZ_CP048223	1305079..1305711	0.360846	1.28418	0.186669	0.598973	1
AXA69_RS06300	NZ_CP048223	1305754..1306893	-0.013218	-1.0092	0.960029	0.991962	1
AXA69_RS06305	NZ_CP048223	1306877..1307992	0.347979	1.27278	0.175275	0.587766	1
AXA69_RS06315	NZ_CP048223	1308101..1308841	-0.0367188	-1.02578	0.880575	0.975438	1
AXA69_RS06320	NZ_CP048223	1308945..1310859	-0.106558	-1.07666	0.54904	0.880235	1
AXA69_RS06345	NZ_CP048223	complement(1312838..1314277)	-0.155241	-1.11361	0.210035	0.625492	1
AXA69_RS06370	NZ_CP048223	complement(1316697..1317692)	0.0315926	1.02214	0.832529	0.963494	1
AXA69_RS06395	NZ_CP048223	1320617..1320889	0.245921	1.18585	0.130471	0.527664	1
AXA69_RS06415	NZ_CP048223	1323945..1324490	0.0831968	1.05936	0.601155	0.901418	1
AXA69_RS06420	NZ_CP048223	complement(1324581..1327664)	-0.026274	-1.01838	0.862181	0.969679	1
AXA69_RS06425	NZ_CP048223	complement(1327882..1328199)	-0.198665	-1.14764	0.296273	0.714795	1
AXA69_RS06490	NZ_CP048223	complement(1340521..1340901)	0.369367	1.29179	0.010317	0.145578	1
AXA69_RS06495	NZ_CP048223	complement(1340927..1341643)	0.191268	1.14177	0.191942	0.603767	1
AXA69_RS06560	NZ_CP048223	1355867..1356805	0.177588	1.13099	0.249716	0.670761	1
AXA69_RS06575	NZ_CP048223	1359013..1359666	0.120941	1.08744	0.367472	0.772053	1
AXA69_RS06580	NZ_CP048223	1359663..1361018	-0.0116024	-1.00807	0.94809	0.989686	1
AXA69_RS06585	NZ_CP048223	complement(1361099..1363069)	-0.221949	-1.16631	0.0775555	0.425176	1
AXA69_RS06590	NZ_CP048223	1363436..1364566	0.0104541	1.00727	0.9356	0.985861	1
AXA69_RS06600	NZ_CP048223	complement(1367147..1367608)	-0.0974262	-1.06986	0.468669	0.836101	1
AXA69_RS06605	NZ_CP048223	complement(1367740..1369089)	0.300855	1.23187	0.0517007	0.35039	1
AXA69_RS06610	NZ_CP048223	complement(1369127..1369783)	0.37016	1.2925	0.0134265	0.168427	1
AXA69_RS06615	NZ_CP048223	complement(1369890..1370222)	0.439349	1.35599	0.00833578	0.128202	1
AXA69_RS06620	NZ_CP048223	1370286..1370534	0.411311	1.32989	0.022252	0.222669	1
AXA69_RS06625	NZ_CP048223	complement(1370582..1371214)	-1.00326	-2.00452	7.1565e-13	3.2011e-10	3.2011e-09
AXA69_RS06635	NZ_CP048223	1372582..1373064	0.143185	1.10434	0.716096	0.933504	1
AXA69_RS06640	NZ_CP048223	complement(1373120..1374400)	-0.0494411	-1.03486	0.760096	0.94547	1
AXA69_RS06645	NZ_CP048223	complement(1374397..1374912)	-0.0263	-1.0184	0.880615	0.975438	1
AXA69_RS06650	NZ_CP048223	complement(1374921..1376321)	0.139254	1.10134	0.251935	0.670761	1
AXA69_RS06655	NZ_CP048223	complement(1376426..1376518)	3.47968	11.1554	0.183178	0.597199	1
AXA69_RS06660	NZ_CP048223	1376645..1377205	-0.0182567	-1.01273	0.907374	0.983124	1
AXA69_RS06665	NZ_CP048223	complement(1377131..1377835)	-0.0926805	-1.06635	0.486505	0.844222	1
AXA69_RS06670	NZ_CP048223	1377977..1378399	-0.128149	-1.09289	0.383224	0.782008	1
AXA69_RS06675	NZ_CP048223	complement(1378338..1378664)	0.147463	1.10762	0.384758	0.784422	1
AXA69_RS06680	NZ_CP048223	1378750..1379514	0.0996838	1.07154	0.470077	0.836101	1
AXA69_RS06690	NZ_CP048223	1380151..1381143	0.0079509	1.00553	0.977163	0.9934	1
AXA69_RS06710	NZ_CP048223	1386172..1386927	0.284152	1.21769	0.0581508	0.371053	1
AXA69_RS06715	NZ_CP048223	complement(1387145..1388473)	-0.279181	-1.21351	0.373627	0.776921	1
AXA69_RS06720	NZ_CP048223	complement(1388561..1389961)	-0.488026	-1.40252	0.0227298	0.223517	1
AXA69_RS06725	NZ_CP048223	complement(1390201..1391508)	-0.100828	-1.07239	0.601332	0.901418	1
AXA69_RS06730	NZ_CP048223	complement(1391534..1392202)	0.131635	1.09553	0.542229	0.875627	1
AXA69_RS06735	NZ_CP048223	complement(1392385..1393137)	-0.186281	-1.13783	0.237161	0.658644	1
AXA69_RS06745	NZ_CP048223	complement(1394730..1396253)	0.0209392	1.01462	0.884842	0.975813	1
AXA69_RS06755	NZ_CP048223	1398070..1398961	-0.335002	-1.26138	0.0190337	0.204091	1
AXA69_RS06760	NZ_CP048223	1398977..1399489	-0.0901986	-1.06452	0.530247	0.870453	1
AXA69_RS06765	NZ_CP048223	complement(1399559..1401448)	-0.129645	-1.09402	0.29977	0.718225	1
AXA69_RS06770	NZ_CP048223	complement(1401703..1403073)	0.58442	1.49944	0.000208071	0.0103411	0.9307
AXA69_RS06780	NZ_CP048223	1403658..1404200	-0.173404	-1.12772	0.231944	0.652506	1
AXA69_RS06790	NZ_CP048223	1405413..1405877	-0.195523	-1.14514	0.616687	0.906469	1
AXA69_RS06795	NZ_CP048223	1406079..1406570	0.444656	1.36099	0.0764291	0.42258	1
AXA69_RS06800	NZ_CP048223	complement(1406763..1408169)	0.117111	1.08456	0.529185	0.870453	1
AXA69_RS06820	NZ_CP048223	1412632..1413279	0.346211	1.27122	0.0645624	0.384424	1
AXA69_RS06825	NZ_CP048223	1413281..1413649	-0.0842041	-1.0601	0.7297	0.937587	1
AXA69_RS06830	NZ_CP048223	complement(1414253..1415986)	-0.0403143	-1.02834	0.780984	0.953021	1
AXA69_RS06850	NZ_CP048223	complement(1419860..1422932)	-0.111496	-1.08035	0.414778	0.800966	1
AXA69_RS06855	NZ_CP048223	complement(1423151..1424155)	-0.485601	-1.40017	0.00234075	0.0588563	1
AXA69_RS06865	NZ_CP048223	1425457..1426515	-0.437217	-1.35399	0.330717	0.745038	1
AXA69_RS06880	NZ_CP048223	1428884..1429879	-0.560952	-1.47524	0.105013	0.480781	1
AXA69_RS06890	NZ_CP048223	complement(1431017..1431694)	-1.20185	-2.30034	1.87628e-14	9.3251e-12	8.39259e-11
AXA69_RS06895	NZ_CP048223	complement(1431687..1432256)	-0.76388	-1.69805	8.10114e-06	0.00090591	0.0362364
AXA69_RS06900	NZ_CP048223	complement(1432389..1432955)	-1.3477	-2.54506	0	0	0
AXA69_RS06910	NZ_CP048223	1435018..1435845	-0.305251	-1.23563	0.0459567	0.324234	1
AXA69_RS06925	NZ_CP048223	complement(1438037..1439431)	-0.0168404	-1.01174	0.947204	0.989223	1
AXA69_RS06930	NZ_CP048223	1439622..1440542	-0.0858367	-1.0613	0.589177	0.896391	1
AXA69_RS06935	NZ_CP048223	1440833..1443379	0.0546463	1.0386	0.779047	0.952716	1
AXA69_RS06960	NZ_CP048223	complement(1447901..1448812)	0.0975474	1.06995	0.527619	0.870453	1
AXA69_RS06970	NZ_CP048223	complement(1449715..1450389)	-0.0905444	-1.06477	0.553465	0.880942	1
AXA69_RS06975	NZ_CP048223	complement(1450560..1450847)	0.163871	1.12029	0.362397	0.769008	1
AXA69_RS06980	NZ_CP048223	complement(1450858..1452285)	-0.0116305	-1.00809	0.931657	0.985232	1
AXA69_RS06985	NZ_CP048223	1452390..1452692	0.102267	1.07346	0.696567	0.929767	1
AXA69_RS06995	NZ_CP048223	1454751..1455215	0.00518241	1.0036	0.973637	0.9934	1
AXA69_RS07000	NZ_CP048223	1455340..1455867	0.321899	1.24998	0.0933418	0.457303	1
AXA69_RS07010	NZ_CP048223	complement(1456381..1457085)	0.124397	1.09005	0.333907	0.74753	1
AXA69_RS07015	NZ_CP048223	complement(1457131..1457973)	-0.0977268	-1.07009	0.521043	0.867693	1
AXA69_RS07020	NZ_CP048223	complement(1457970..1458875)	0.127419	1.09234	0.470063	0.836101	1
AXA69_RS07030	NZ_CP048223	complement(1460103..1461188)	-0.0947861	-1.06791	0.521442	0.867712	1
AXA69_RS07035	NZ_CP048223	complement(1461304..1462401)	-0.0551256	-1.03895	0.715217	0.933504	1
AXA69_RS07040	NZ_CP048223	complement(1462456..1463874)	-0.298683	-1.23002	0.0229959	0.224587	1
AXA69_RS07045	NZ_CP048223	complement(1464017..1465348)	-0.673375	-1.5948	6.01405e-06	0.000707918	0.0269009
AXA69_RS07050	NZ_CP048223	1465816..1466202	0.120702	1.08726	0.386141	0.785452	1
AXA69_RS07055	NZ_CP048223	1466253..1467107	0.113374	1.08175	0.489235	0.845818	1
AXA69_RS07060	NZ_CP048223	1467282..1467740	-0.117992	-1.08522	0.557406	0.882836	1
AXA69_RS07065	NZ_CP048223	1467818..1468807	-0.0924947	-1.06621	0.5198	0.866745	1
AXA69_RS07075	NZ_CP048223	1470559..1470978	-0.0415691	-1.02923	0.840531	0.965262	1
AXA69_RS07080	NZ_CP048223	1471116..1471964	-0.350118	-1.27466	0.0116681	0.155028	1
AXA69_RS07100	NZ_CP048223	1476879..1477910	0.262725	1.19974	0.256348	0.672901	1
AXA69_RS07110	NZ_CP048223	complement(1478540..1479505)	-0.123207	-1.08915	0.388652	0.785615	1
AXA69_RS07115	NZ_CP048223	complement(1479542..1480503)	-0.0555226	-1.03924	0.708313	0.932797	1
AXA69_RS07120	NZ_CP048223	complement(1480675..1481880)	-0.170823	-1.1257	0.220046	0.641148	1
AXA69_RS07125	NZ_CP048223	complement(1481859..1482917)	-0.136587	-1.0993	0.388983	0.785615	1
AXA69_RS07130	NZ_CP048223	complement(1482917..1484287)	-0.342692	-1.26812	0.0190722	0.204091	1
AXA69_RS07135	NZ_CP048223	complement(1484287..1485036)	-0.292659	-1.2249	0.0583673	0.371732	1
AXA69_RS07140	NZ_CP048223	complement(1485036..1485269)	-0.135844	-1.09874	0.479349	0.84348	1
AXA69_RS07145	NZ_CP048223	complement(1485266..1485802)	-0.271634	-1.20717	0.0805512	0.431503	1
AXA69_RS07165	NZ_CP048223	1488955..1490169	0.0164081	1.01144	0.916352	0.984352	1
AXA69_RS07170	NZ_CP048223	1490166..1490429	-0.202569	-1.15075	0.142319	0.546902	1
AXA69_RS07175	NZ_CP048223	complement(1490574..1490711)	0.230667	1.17338	0.26983	0.686158	1
AXA69_RS07180	NZ_CP048223	1490801..1491505	0.353836	1.27795	0.011325	0.15258	1
AXA69_RS07185	NZ_CP048223	complement(1491582..1492697)	-0.125609	-1.09097	0.311717	0.729243	1
AXA69_RS07190	NZ_CP048223	complement(1492830..1494116)	-0.104493	-1.07512	0.541985	0.875627	1
AXA69_RS07195	NZ_CP048223	complement(1494113..1494517)	-0.377645	-1.29922	0.162721	0.570171	1
AXA69_RS07200	NZ_CP048223	complement(1494507..1495271)	0.0608239	1.04306	0.797284	0.953021	1
AXA69_RS07205	NZ_CP048223	complement(1495268..1495480)	-0.14243	-1.10376	0.655649	0.919105	1
AXA69_RS07210	NZ_CP048223	complement(1495473..1497155)	-0.235467	-1.17729	0.0215018	0.219193	1
AXA69_RS07215	NZ_CP048223	complement(1497255..1497794)	-0.387052	-1.30772	0.0355778	0.29099	1
AXA69_RS07220	NZ_CP048223	complement(1497885..1499060)	0.104944	1.07545	0.484437	0.844222	1
AXA69_RS07240	NZ_CP048223	1502628..1502810	-0.0807212	-1.05755	0.858992	0.969047	1
AXA69_RS07245	NZ_CP048223	complement(1502890..1504146)	-0.0508831	-1.0359	0.848756	0.966194	1
AXA69_RS07250	NZ_CP048223	complement(1504326..1505759)	-0.0368049	-1.02584	0.787115	0.953021	1
AXA69_RS07265	NZ_CP048223	complement(1508587..1509702)	-0.00664902	-1.00462	0.966519	0.992165	1
AXA69_RS07270	NZ_CP048223	complement(1509755..1510309)	-0.229977	-1.17282	0.137776	0.541539	1
AXA69_RS07275	NZ_CP048223	1510443..1510838	-0.30482	-1.23526	0.425122	0.807157	1
AXA69_RS07295	NZ_CP048223	complement(1515906..1516847)	-0.0439464	-1.03093	0.784925	0.953021	1
AXA69_RS07305	NZ_CP048223	complement(1517147..1518793)	-0.0375707	-1.02638	0.783315	0.953021	1
AXA69_RS07310	NZ_CP048223	1519178..1520693	0.0585006	1.04138	0.700541	0.930657	1
AXA69_RS07315	NZ_CP048223	1520830..1521729	0.19805	1.14715	0.145752	0.552968	1
AXA69_RS07320	NZ_CP048223	complement(1521888..1522385)	-0.0775306	-1.05521	0.564197	0.885448	1
AXA69_RS07325	NZ_CP048223	complement(1522382..1523032)	-0.176936	-1.13048	0.182045	0.596985	1
AXA69_RS07330	NZ_CP048223	1523107..1523742	-0.0346005	-1.02427	0.734122	0.939099	1
AXA69_RS07340	NZ_CP048223	1525135..1525980	0.222243	1.16655	0.169326	0.578892	1
AXA69_RS07345	NZ_CP048223	1525977..1526738	-0.424905	-1.34248	0.107834	0.487704	1
AXA69_RS07350	NZ_CP048223	1526738..1528273	0.0700454	1.04975	0.751699	0.94324	1
AXA69_RS07355	NZ_CP048223	complement(1528378..1528986)	0.198839	1.14777	0.0960869	0.463751	1
AXA69_RS07360	NZ_CP048223	complement(1529364..1530353)	-0.225541	-1.16922	0.164008	0.570171	1
AXA69_RS07370	NZ_CP048223	complement(1532086..1532349)	-0.210376	-1.15699	0.157469	0.564616	1
AXA69_RS07375	NZ_CP048223	complement(1532380..1533534)	0.0162393	1.01132	0.898261	0.980459	1
AXA69_RS07400	NZ_CP048223	1538364..1539227	0.160607	1.11776	0.197217	0.608568	1
AXA69_RS07405	NZ_CP048223	1539395..1540459	-0.284874	-1.2183	0.0291042	0.260366	1
AXA69_RS07410	NZ_CP048223	complement(1540434..1541486)	-0.170237	-1.12524	0.240659	0.662131	1
AXA69_RS07415	NZ_CP048223	complement(1541483..1542166)	-0.156111	-1.11428	0.29809	0.716472	1
AXA69_RS07420	NZ_CP048223	complement(1542163..1543374)	-0.087552	-1.06257	0.548669	0.880235	1
AXA69_RS07425	NZ_CP048223	complement(1543381..1545141)	0.0789148	1.05622	0.606115	0.901645	1
AXA69_RS07430	NZ_CP048223	complement(1545232..1546353)	0.0313788	1.02199	0.834443	0.964212	1
AXA69_RS07440	NZ_CP048223	1547545..1548189	0.25068	1.18977	0.078247	0.425598	1
AXA69_RS07445	NZ_CP048223	1548243..1549340	0.0375423	1.02636	0.818771	0.958763	1
AXA69_RS07455	NZ_CP048223	1550635..1551090	-0.0304677	-1.02134	0.849479	0.966194	1
AXA69_RS07460	NZ_CP048223	1551175..1553459	0.215691	1.16126	0.159699	0.56856	1
AXA69_RS07470	NZ_CP048223	1555649..1556869	0.155289	1.11364	0.287223	0.703972	1
AXA69_RS07475	NZ_CP048223	1556883..1557317	-0.217749	-1.16292	0.369501	0.773467	1
AXA69_RS07515	NZ_CP048223	complement(1564730..1566187)	0.0551107	1.03894	0.665393	0.921096	1
AXA69_RS07520	NZ_CP048223	complement(1566224..1566841)	-0.155937	-1.11414	0.377253	0.778902	1
AXA69_RS07530	NZ_CP048223	1568354..1570291	-0.324384	-1.25213	0.025286	0.236599	1
AXA69_RS07545	NZ_CP048223	1574115..1574837	0.307898	1.2379	0.0247961	0.235484	1
AXA69_RS07550	NZ_CP048223	1574889..1576334	-0.158183	-1.11588	0.465313	0.832269	1
AXA69_RS07555	NZ_CP048223	1576470..1577708	0.0655293	1.04647	0.725297	0.936286	1
AXA69_RS07560	NZ_CP048223	complement(1577783..1577974)	-0.0687844	-1.04883	0.67854	0.923665	1
AXA69_RS07570	NZ_CP048223	1578411..1578758	-0.0243307	-1.01701	0.889947	0.977587	1
AXA69_RS07575	NZ_CP048223	complement(1578880..1579536)	-0.260553	-1.19794	0.372793	0.776449	1
AXA69_RS07580	NZ_CP048223	complement(1579792..1580238)	0.0149628	1.01043	0.915791	0.984352	1
AXA69_RS07595	NZ_CP048223	complement(1583594..1584067)	-0.162889	-1.11953	0.369528	0.773467	1
AXA69_RS07600	NZ_CP048223	complement(1584415..1584912)	0.0771441	1.05493	0.712965	0.933504	1
AXA69_RS07605	NZ_CP048223	1585256..1586053	0.0689938	1.04898	0.674638	0.922971	1
AXA69_RS07610	NZ_CP048223	1586191..1586955	0.257179	1.19514	0.0947336	0.461092	1
AXA69_RS07620	NZ_CP048223	1588682..1589038	0.924401	1.8979	7.65661e-11	2.63446e-08	3.4248e-07
AXA69_RS07625	NZ_CP048223	complement(1589190..1590416)	0.285771	1.21906	0.0355227	0.29099	1
AXA69_RS07630	NZ_CP048223	complement(1590707..1591924)	-0.0248946	-1.01741	0.893671	0.979249	1
AXA69_RS07635	NZ_CP048223	complement(1592042..1592383)	0.102581	1.07369	0.828694	0.962542	1
AXA69_RS07655	NZ_CP048223	complement(1596953..1597660)	0.0172691	1.01204	0.922823	0.984668	1
AXA69_RS07660	NZ_CP048223	1597945..1599534	-0.08415	-1.06006	0.644079	0.915313	1
AXA69_RS07665	NZ_CP048223	1599537..1600856	-0.167324	-1.12297	0.378045	0.778902	1
AXA69_RS07670	NZ_CP048223	complement(1600937..1601941)	-0.0584022	-1.04131	0.663351	0.920658	1
AXA69_RS07675	NZ_CP048223	1602377..1603498	0.156624	1.11468	0.211039	0.626395	1
AXA69_RS07685	NZ_CP048223	1604485..1605753	-0.302003	-1.23285	0.115524	0.500702	1
AXA69_RS07695	NZ_CP048223	1606525..1607226	-0.0314806	-1.02206	0.87448	0.974499	1
AXA69_RS07700	NZ_CP048223	1607230..1608078	0.210965	1.15746	0.402872	0.794982	1
AXA69_RS07705	NZ_CP048223	complement(1608057..1608563)	0.196805	1.14616	0.573978	0.891246	1
AXA69_RS07720	NZ_CP048223	complement(1609960..1612374)	-0.206027	-1.15351	0.141444	0.546079	1
AXA69_RS07725	NZ_CP048223	1612675..1612932	0.187817	1.13904	0.253214	0.670761	1
AXA69_RS07740	NZ_CP048223	complement(1615447..1616454)	-0.123777	-1.08958	0.411137	0.799412	1
AXA69_RS07765	NZ_CP048223	1621297..1621551	0.346686	1.27164	0.0669753	0.395747	1
AXA69_RS07770	NZ_CP048223	complement(1621623..1622372)	-0.0249015	-1.01741	0.812326	0.955879	1
AXA69_RS07775	NZ_CP048223	1622450..1623190	0.368275	1.29081	0.04246	0.315485	1
AXA69_RS07780	NZ_CP048223	complement(1623198..1625744)	-0.240581	-1.18147	0.166995	0.574752	1
AXA69_RS07795	NZ_CP048223	complement(1629239..1630024)	-0.0476443	-1.03358	0.807206	0.954815	1
AXA69_RS07820	NZ_CP048223	complement(1633337..1633945)	0.139855	1.10179	0.391198	0.785615	1
AXA69_RS07835	NZ_CP048223	complement(1635239..1636493)	-0.221921	-1.16629	0.104597	0.479805	1
AXA69_RS07870	NZ_CP048223	complement(1642553..1643731)	-0.299349	-1.23059	0.0713144	0.407394	1
AXA69_RS07875	NZ_CP048223	complement(1643734..1644396)	-0.478263	-1.39307	0.0105347	0.147255	1
AXA69_RS07880	NZ_CP048223	complement(1644393..1644794)	-0.600802	-1.51656	0.000437206	0.0181076	1
AXA69_RS07885	NZ_CP048223	complement(1644791..1645321)	-0.652032	-1.57138	3.12157e-06	0.00041067	0.0139628
AXA69_RS07890	NZ_CP048223	complement(1645318..1646613)	-0.589818	-1.50506	3.1612e-05	0.00228066	0.141401
AXA69_RS07895	NZ_CP048223	complement(1646610..1647371)	-0.895208	-1.85988	2.90732e-08	6.1926e-06	0.000130045
AXA69_RS07900	NZ_CP048223	1647581..1648357	0.349388	1.27402	0.0391227	0.303286	1
AXA69_RS07905	NZ_CP048223	complement(1648582..1649058)	-0.495126	-1.40944	0.0022174	0.0573319	1
AXA69_RS07910	NZ_CP048223	1649595..1651031	-0.277438	-1.21204	0.0496639	0.341845	1
AXA69_RS07915	NZ_CP048223	1651133..1652164	-0.645287	-1.56405	0.390834	0.785615	1
AXA69_RS07920	NZ_CP048223	1652287..1652907	-0.0275169	-1.01926	0.869811	0.973397	1
AXA69_RS07935	NZ_CP048223	1655448..1656542	-0.618591	-1.53537	0.00509956	0.0934004	1
AXA69_RS07940	NZ_CP048223	1656558..1658219	-0.614283	-1.5308	0.000547425	0.0211089	1
AXA69_RS07945	NZ_CP048223	1658216..1659079	-0.30148	-1.23241	0.0593939	0.373198	1
AXA69_RS07950	NZ_CP048223	complement(1659251..1660849)	0.0840206	1.05997	0.504386	0.855563	1
AXA69_RS07955	NZ_CP048223	complement(1660849..1661343)	0.338993	1.26487	0.0102735	0.145422	1
AXA69_RS07960	NZ_CP048223	complement(1661440..1662590)	-0.196723	-1.14609	0.289551	0.706384	1
AXA69_RS07965	NZ_CP048223	complement(1662651..1663592)	-0.183336	-1.13551	0.266028	0.683431	1
AXA69_RS07970	NZ_CP048223	complement(1663595..1665265)	-0.156477	-1.11456	0.298372	0.716767	1
AXA69_RS07975	NZ_CP048223	complement(1665266..1667350)	0.0874804	1.06251	0.573599	0.891185	1
AXA69_RS07980	NZ_CP048223	complement(1667334..1667990)	-0.0331348	-1.02323	0.842111	0.965989	1
AXA69_RS07990	NZ_CP048223	complement(1670196..1670969)	0.00545617	1.00379	0.975994	0.9934	1
AXA69_RS08060	NZ_CP048223	complement(1683494..1683901)	0.0511483	1.03609	0.718371	0.935178	1
AXA69_RS08065	NZ_CP048223	complement(1684092..1685000)	-0.0323689	-1.02269	0.810781	0.955879	1
AXA69_RS08070	NZ_CP048223	complement(1684997..1685800)	-0.156162	-1.11432	0.212126	0.628017	1
AXA69_RS08090	NZ_CP048223	1689695..1691800	-0.183822	-1.13589	0.216029	0.634434	1
AXA69_RS08095	NZ_CP048223	1691858..1693504	0.011838	1.00824	0.965853	0.991979	1
AXA69_RS08100	NZ_CP048223	1693551..1694315	-0.240476	-1.18138	0.358217	0.768132	1
AXA69_RS08105	NZ_CP048223	1694333..1695256	-0.0985741	-1.07071	0.83648	0.964759	1
AXA69_RS08115	NZ_CP048223	complement(1697334..1699808)	-0.352528	-1.2768	0.112646	0.493502	1
AXA69_RS08120	NZ_CP048223	complement(1699974..1700948)	-0.125448	-1.09085	0.495088	0.848687	1
AXA69_RS08125	NZ_CP048223	complement(1700945..1701727)	0.00492154	1.00342	0.977628	0.9934	1
AXA69_RS08130	NZ_CP048223	complement(1701724..1702674)	0.177324	1.13078	0.288465	0.705718	1
AXA69_RS08135	NZ_CP048223	complement(1702671..1703615)	-0.000608885	-1.00042	0.997251	0.998367	1
AXA69_RS08140	NZ_CP048223	complement(1703612..1705381)	-0.465694	-1.38098	0.0389034	0.302634	1
AXA69_RS08145	NZ_CP048223	complement(1705375..1707198)	-0.744892	-1.67585	0.000482573	0.0194464	1
AXA69_RS08150	NZ_CP048223	complement(1707332..1707850)	-1.00681	-2.00947	1.62535e-06	0.00024234	0.00727021
AXA69_RS08155	NZ_CP048223	1708052..1710220	-0.568185	-1.48266	0.000221525	0.0107704	0.99088
AXA69_RS08165	NZ_CP048223	complement(1711651..1716029)	-0.474472	-1.38941	0.00475734	0.0903809	1
AXA69_RS08170	NZ_CP048223	1716365..1716616	-0.875225	-1.83429	8.06497e-10	2.40498e-07	3.60746e-06
AXA69_RS08175	NZ_CP048223	1716798..1717955	-0.527565	-1.44149	0.000136898	0.00767417	0.612345
AXA69_RS08205	NZ_CP048223	complement(1722136..1722870)	-0.0394722	-1.02774	0.80975	0.955157	1
AXA69_RS08210	NZ_CP048223	complement(1722883..1723551)	0.0330745	1.02319	0.828158	0.962169	1
AXA69_RS08215	NZ_CP048223	complement(1723552..1724310)	0.62945	1.54697	4.23792e-05	0.00291634	0.189562
AXA69_RS08240	NZ_CP048223	complement(1730763..1731527)	-0.112805	-1.08133	0.397237	0.791499	1
AXA69_RS08245	NZ_CP048223	complement(1731731..1732108)	0.12224	1.08842	0.577376	0.8924	1
AXA69_RS08250	NZ_CP048223	complement(1732179..1732883)	0.0762581	1.05428	0.642721	0.915169	1
AXA69_RS08255	NZ_CP048223	1733162..1733575	0.506729	1.42082	0.00269734	0.0633753	1
AXA69_RS08260	NZ_CP048223	1733669..1734106	0.125844	1.09115	0.436816	0.816838	1
AXA69_RS08265	NZ_CP048223	complement(1734167..1735159)	0.076876	1.05473	0.601216	0.901418	1
AXA69_RS08270	NZ_CP048223	complement(1735302..1735733)	0.426316	1.3438	0.00418327	0.0831941	1
AXA69_RS08275	NZ_CP048223	complement(1735846..1737093)	0.268741	1.20476	0.0981888	0.467624	1
AXA69_RS08280	NZ_CP048223	1737386..1737619	0.465854	1.38113	0.00303736	0.0672579	1
AXA69_RS08285	NZ_CP048223	complement(1737585..1738363)	0.0987571	1.07085	0.527504	0.870453	1
AXA69_RS08290	NZ_CP048223	1738456..1739593	0.106602	1.07669	0.564712	0.885448	1
AXA69_RS08295	NZ_CP048223	complement(1739598..1739678)	#N/A	#N/A	#N/A	#N/A	#N/A
AXA69_RS08300	NZ_CP048223	complement(1739780..1740463)	-0.222428	-1.1667	0.086944	0.446408	1
AXA69_RS08305	NZ_CP048223	complement(1740550..1743138)	-0.158453	-1.11609	0.309206	0.72717	1
AXA69_RS08310	NZ_CP048223	complement(1743265..1743780)	0.351409	1.27581	0.16251	0.570171	1
AXA69_RS08330	NZ_CP048223	complement(1749388..1751355)	-0.0814216	-1.05806	0.563024	0.885274	1
AXA69_RS08335	NZ_CP048223	complement(1751478..1754558)	0.0368001	1.02584	0.826321	0.960923	1
AXA69_RS08340	NZ_CP048223	complement(1754574..1755680)	0.0977078	1.07007	0.531391	0.870453	1
AXA69_RS08345	NZ_CP048223	complement(1755628..1756269)	0.0113058	1.00787	0.940021	0.988182	1
AXA69_RS08370	NZ_CP048223	1757184..1757696	-0.371745	-1.29392	0.0175739	0.19709	1
AXA69_RS08375	NZ_CP048223	complement(1757813..1758625)	-0.0826938	-1.05899	0.603493	0.901438	1
AXA69_RS08380	NZ_CP048223	complement(1758716..1759756)	-0.287337	-1.22039	0.133638	0.533716	1
AXA69_RS08410	NZ_CP048223	complement(1764179..1765246)	0.27264	1.20802	0.0761	0.421592	1
AXA69_RS08415	NZ_CP048223	1765420..1766133	0.224348	1.16825	0.143826	0.551073	1
AXA69_RS08420	NZ_CP048223	1766204..1767064	-0.115851	-1.08361	0.365644	0.770385	1
AXA69_RS08425	NZ_CP048223	complement(1767061..1767915)	0.205552	1.15313	0.252965	0.670761	1
AXA69_RS08430	NZ_CP048223	1767955..1768251	0.283627	1.21725	0.142178	0.546828	1
AXA69_RS08435	NZ_CP048223	complement(1768554..1769453)	-0.132945	-1.09653	0.424586	0.806786	1
AXA69_RS08440	NZ_CP048223	1769545..1770519	-0.196389	-1.14583	0.301515	0.719904	1
AXA69_RS08450	NZ_CP048223	complement(1771703..1772137)	-0.0588467	-1.04163	0.70824	0.932797	1
AXA69_RS08455	NZ_CP048223	1772515..1773702	-0.183974	-1.13601	0.153073	0.56016	1
AXA69_RS08460	NZ_CP048223	complement(1773766..1775462)	0.333075	1.2597	0.0344187	0.287445	1
AXA69_RS08470	NZ_CP048223	1776386..1777570	-0.0581386	-1.04112	0.746997	0.943076	1
AXA69_RS08480	NZ_CP048223	1778437..1779045	0.179531	1.13252	0.457027	0.828316	1
AXA69_RS08485	NZ_CP048223	complement(1779098..1779772)	0.0795877	1.05672	0.601204	0.901418	1
AXA69_RS08490	NZ_CP048223	complement(1779780..1780733)	-0.106509	-1.07662	0.4909	0.846164	1
AXA69_RS08495	NZ_CP048223	complement(1780730..1781398)	-0.0374206	-1.02628	0.826685	0.960957	1
AXA69_RS08500	NZ_CP048223	complement(1781420..1783741)	0.0484891	1.03418	0.725374	0.936286	1
AXA69_RS08505	NZ_CP048223	complement(1783778..1784116)	0.343751	1.26905	0.0183495	0.202161	1
AXA69_RS08520	NZ_CP048223	complement(1786709..1787056)	0.162601	1.1193	0.316328	0.733507	1
AXA69_RS08525	NZ_CP048223	complement(1787113..1787673)	0.388661	1.30918	0.0136783	0.170426	1
AXA69_RS08530	NZ_CP048223	1788245..1788868	-0.103135	-1.0741	0.465133	0.832269	1
AXA69_RS08535	NZ_CP048223	1789035..1791926	0.0201734	1.01408	0.898531	0.980514	1
AXA69_RS08540	NZ_CP048223	1791946..1793096	-0.200136	-1.14881	0.400817	0.794982	1
AXA69_RS08545	NZ_CP048223	1793117..1793686	0.0732275	1.05207	0.6035	0.901438	1
AXA69_RS08550	NZ_CP048223	complement(1793720..1794130)	0.223757	1.16777	0.176037	0.589822	1
AXA69_RS08555	NZ_CP048223	1794263..1795936	-0.0947512	-1.06788	0.509298	0.859537	1
AXA69_RS08560	NZ_CP048223	1795930..1796661	-0.0972371	-1.06972	0.606539	0.901645	1
AXA69_RS08565	NZ_CP048223	1796771..1797967	0.0820584	1.05853	0.580485	0.893165	1
AXA69_RS08570	NZ_CP048223	complement(1798047..1799171)	-0.236705	-1.1783	0.656381	0.919105	1
AXA69_RS08580	NZ_CP048223	complement(1799725..1800027)	-0.570421	-1.48496	0.275597	0.690477	1
AXA69_RS08585	NZ_CP048223	complement(1800033..1800959)	-0.127372	-1.0923	0.713486	0.933504	1
AXA69_RS08590	NZ_CP048223	1801071..1801973	-0.208077	-1.15515	0.136113	0.538789	1
AXA69_RS08595	NZ_CP048223	1802240..1804075	-0.190076	-1.14082	0.232417	0.653016	1
AXA69_RS08600	NZ_CP048223	1804192..1804983	0.0109452	1.00762	0.947905	0.989686	1
AXA69_RS08605	NZ_CP048223	complement(1805002..1805493)	0.0503456	1.03551	0.744583	0.942155	1
AXA69_RS08630	NZ_CP048223	complement(1811408..1813978)	0.0614666	1.04353	0.693528	0.928989	1
AXA69_RS08635	NZ_CP048223	complement(1814070..1814261)	0.240259	1.1812	0.0912153	0.45435	1
AXA69_RS08640	NZ_CP048223	1814434..1815306	-0.106968	-1.07696	0.313978	0.732615	1
AXA69_RS08660	NZ_CP048223	1820087..1820275	0.0244533	1.01709	0.93349	0.985348	1
AXA69_RS08665	NZ_CP048223	complement(1820437..1821273)	0.102286	1.07347	0.482651	0.843994	1
AXA69_RS08700	NZ_CP048223	1825351..1825806	0.0629302	1.04459	0.683552	0.924283	1
AXA69_RS08710	NZ_CP048223	1826822..1827700	0.0279861	1.01959	0.859867	0.969056	1
AXA69_RS08720	NZ_CP048223	1828495..1829538	0.0371014	1.02605	0.789804	0.953021	1
AXA69_RS08725	NZ_CP048223	complement(1829600..1830388)	0.259213	1.19683	0.0778797	0.425598	1
AXA69_RS08740	NZ_CP048223	complement(1833078..1834334)	0.00702617	1.00488	0.970296	0.9934	1
AXA69_RS08745	NZ_CP048223	complement(1834388..1834675)	0.124316	1.08999	0.562402	0.885274	1
AXA69_RS08750	NZ_CP048223	complement(1834708..1835151)	-0.262958	-1.19994	0.618046	0.906469	1
AXA69_RS08755	NZ_CP048223	1835404..1836426	0.221063	1.16559	0.149667	0.556881	1
AXA69_RS08760	NZ_CP048223	1836459..1837430	-0.0214241	-1.01496	0.88814	0.97656	1
AXA69_RS08765	NZ_CP048223	1837765..1838088	0.226346	1.16987	0.367983	0.772722	1
AXA69_RS08775	NZ_CP048223	1838966..1839502	-0.154323	-1.1129	0.304654	0.722419	1
AXA69_RS08795	NZ_CP048223	1844131..1844418	0.202856	1.15097	0.281271	0.697679	1
AXA69_RS08800	NZ_CP048223	1844628..1845254	0.103652	1.07449	0.527351	0.870453	1
AXA69_RS08805	NZ_CP048223	1845277..1846217	-0.121632	-1.08796	0.514431	0.864314	1
AXA69_RS08815	NZ_CP048223	complement(1846745..1848121)	0.183578	1.1357	0.315568	0.732969	1
AXA69_RS08820	NZ_CP048223	complement(1848118..1848813)	0.103697	1.07452	0.454199	0.825646	1
AXA69_RS08825	NZ_CP048223	1848900..1849811	-0.123819	-1.08962	0.376531	0.778902	1
AXA69_RS08835	NZ_CP048223	1850621..1851883	-0.337301	-1.26339	0.0794646	0.429436	1
AXA69_RS08860	NZ_CP048223	complement(1856316..1856855)	-0.0623256	-1.04415	0.686364	0.925087	1
AXA69_RS08865	NZ_CP048223	complement(1856945..1857244)	-0.18429	-1.13626	0.339109	0.754446	1
AXA69_RS08910	NZ_CP048223	1864281..1865231	-0.201113	-1.14958	0.134528	0.536162	1
AXA69_RS08915	NZ_CP048223	complement(1865311..1867371)	-0.30494	-1.23537	0.021697	0.219285	1
AXA69_RS08920	NZ_CP048223	1867719..1868441	0.124272	1.08996	0.460344	0.830624	1
AXA69_RS08930	NZ_CP048223	complement(1869392..1870519)	-0.0934745	-1.06694	0.476934	0.842213	1
AXA69_RS08935	NZ_CP048223	1870640..1871545	-0.372101	-1.29424	0.0110954	0.15085	1
AXA69_RS08940	NZ_CP048223	complement(1871616..1872581)	0.10416	1.07487	0.66747	0.92148	1
AXA69_RS08945	NZ_CP048223	complement(1872584..1873702)	-0.340434	-1.26614	0.163889	0.570171	1
AXA69_RS08950	NZ_CP048223	complement(1873782..1875362)	-0.0946033	-1.06777	0.638666	0.91264	1
AXA69_RS08955	NZ_CP048223	complement(1875446..1876443)	0.272916	1.20825	0.0835589	0.438946	1
AXA69_RS08965	NZ_CP048223	1879598..1879717	-0.368769	-1.29125	0.509395	0.859537	1
AXA69_RS08970	NZ_CP048223	complement(1880070..1880324)	-0.388694	-1.30921	0.187119	0.599558	1
AXA69_RS08975	NZ_CP048223	1881204..1881704	0.38234	1.30345	0.0302479	0.266413	1
AXA69_RS08980	NZ_CP048223	complement(1881800..1882249)	0.22136	1.16583	0.248274	0.67028	1
AXA69_RS08985	NZ_CP048223	complement(1882324..1882836)	0.448524	1.36464	0.0125343	0.160509	1
AXA69_RS08990	NZ_CP048223	1883628..1883780	0.142737	1.104	0.6307	0.911611	1
AXA69_RS08995	NZ_CP048223	1883808..1884227	0.299751	1.23093	0.0440946	0.318961	1
AXA69_RS09000	NZ_CP048223	1884261..1884548	-0.0554606	-1.03919	0.6663	0.921322	1
AXA69_RS09005	NZ_CP048223	complement(1884874..1886034)	0.494134	1.40847	0.00989281	0.143206	1
AXA69_RS09010	NZ_CP048223	1886552..1887235	0.158386	1.11604	0.408444	0.796607	1
AXA69_RS09015	NZ_CP048223	complement(1887262..1888149)	0.215244	1.1609	0.245146	0.667401	1
AXA69_RS09020	NZ_CP048223	1888251..1888871	0.309312	1.23912	0.225137	0.646488	1
AXA69_RS09025	NZ_CP048223	complement(1888982..1890016)	0.00358681	1.00249	0.993894	0.997957	1
AXA69_RS09035	NZ_CP048223	complement(1894263..1894910)	0.0836671	1.05971	0.783633	0.953021	1
AXA69_RS09040	NZ_CP048223	complement(1895027..1895845)	0.0344075	1.02414	0.806781	0.95469	1
AXA69_RS09050	NZ_CP048223	complement(1897241..1898737)	-0.266468	-1.20286	0.0836088	0.438946	1
AXA69_RS09055	NZ_CP048223	complement(1899021..1899563)	0.196579	1.14598	0.200207	0.611619	1
AXA69_RS09060	NZ_CP048223	1899737..1901068	-0.228573	-1.17168	0.104166	0.479805	1
AXA69_RS09065	NZ_CP048223	1901175..1902671	0.0722612	1.05136	0.628192	0.909942	1
AXA69_RS09070	NZ_CP048223	1902757..1903512	-0.0754684	-1.0537	0.6332	0.911851	1
AXA69_RS09080	NZ_CP048223	1904741..1905580	-0.171651	-1.12635	0.33924	0.754446	1
AXA69_RS09085	NZ_CP048223	1905879..1906331	-0.0503241	-1.0355	0.774565	0.951799	1
AXA69_RS09090	NZ_CP048223	complement(1906433..1906945)	-0.561153	-1.47545	0.000543104	0.0211089	1
AXA69_RS09095	NZ_CP048223	1907084..1907299	0.161288	1.11829	0.288566	0.705718	1
AXA69_RS09105	NZ_CP048223	complement(1908724..1910166)	0.131498	1.09543	0.490321	0.845818	1
AXA69_RS09130	NZ_CP048223	1914712..1915800	0.00506258	1.00352	0.971916	0.9934	1
AXA69_RS09140	NZ_CP048223	1916910..1917383	0.193589	1.14361	0.179351	0.593372	1
AXA69_RS09145	NZ_CP048223	1917439..1917996	0.162876	1.11952	0.290717	0.708028	1
AXA69_RS09155	NZ_CP048223	1918674..1919234	-0.217016	-1.16233	0.173143	0.584505	1
AXA69_RS09170	NZ_CP048223	1921171..1921431	-0.330931	-1.25782	0.0174781	0.19709	1
AXA69_RS09175	NZ_CP048223	complement(1922244..1922897)	0.177946	1.13127	0.181163	0.595402	1
AXA69_RS09180	NZ_CP048223	1923040..1923657	0.627172	1.54453	2.98863e-05	0.0021915	0.133682
AXA69_RS09185	NZ_CP048223	1924488..1925069	-0.279928	-1.21413	0.0306052	0.267486	1
AXA69_RS09190	NZ_CP048223	1925081..1925521	-0.37612	-1.29785	0.00836297	0.128202	1
AXA69_RS09215	NZ_CP048223	complement(1930708..1931289)	0.152358	1.11138	0.274354	0.689474	1
AXA69_RS09230	NZ_CP048223	1935127..1935999	-0.0756568	-1.05384	0.548393	0.880235	1
AXA69_RS09240	NZ_CP048223	complement(1936583..1937248)	-0.165619	-1.12165	0.277867	0.694846	1
AXA69_RS09245	NZ_CP048223	1937422..1938342	-0.0758204	-1.05396	0.575174	0.891279	1
AXA69_RS09250	NZ_CP048223	complement(1938389..1940458)	-0.0104277	-1.00725	0.944601	0.988757	1
AXA69_RS09270	NZ_CP048223	1945902..1946411	-0.0970592	-1.06959	0.531606	0.870453	1
AXA69_RS09275	NZ_CP048223	1946408..1948204	-0.108468	-1.07808	0.446733	0.821704	1
AXA69_RS09280	NZ_CP048223	1948214..1948855	-0.0780274	-1.05557	0.607708	0.902183	1
AXA69_RS09285	NZ_CP048223	complement(1949004..1950011)	-0.087838	-1.06278	0.586506	0.895641	1
AXA69_RS09290	NZ_CP048223	1950101..1950751	-0.0657478	-1.04663	0.714166	0.933504	1
AXA69_RS09295	NZ_CP048223	complement(1950922..1952328)	-0.0386013	-1.02712	0.812902	0.955879	1
AXA69_RS09305	NZ_CP048223	1954193..1954624	0.33084	1.25775	0.00286404	0.0658073	1
AXA69_RS09325	NZ_CP048223	complement(1957054..1957782)	-0.0311425	-1.02182	0.846465	0.966194	1
AXA69_RS09335	NZ_CP048223	1958657..1958890	-0.298205	-1.22961	0.0484138	0.337313	1
AXA69_RS09340	NZ_CP048223	1958892..1959692	0.176909	1.13046	0.279099	0.695494	1
AXA69_RS09345	NZ_CP048223	1959783..1960061	0.216297	1.16175	0.163739	0.570171	1
AXA69_RS09350	NZ_CP048223	complement(1960099..1962405)	0.35396	1.27806	0.0217994	0.219614	1
AXA69_RS09370	NZ_CP048223	complement(1965519..1966433)	0.429885	1.34713	0.00692524	0.113467	1
AXA69_RS09515	NZ_CP048223	complement(1980630..1980761)	-0.359048	-1.28258	0.0286583	0.257407	1
AXA69_RS09520	NZ_CP048223	complement(1980827..1981126)	-0.0702661	-1.04991	0.705046	0.931695	1
AXA69_RS09550	NZ_CP048223	complement(1986741..1987073)	0.319348	1.24777	0.0893616	0.44858	1
AXA69_RS09555	NZ_CP048223	1987302..1987922	0.191919	1.14228	0.247082	0.67028	1
AXA69_RS09570	NZ_CP048223	1990538..1991278	-0.00834655	-1.0058	0.976355	0.9934	1
AXA69_RS09585	NZ_CP048223	1993234..1993950	-0.267689	-1.20388	0.273493	0.689023	1
AXA69_RS09590	NZ_CP048223	1994110..1995192	-0.0492008	-1.03469	0.862144	0.969679	1
AXA69_RS09605	NZ_CP048223	complement(1998436..1999815)	-0.271801	-1.20731	0.0202473	0.212099	1
AXA69_RS09610	NZ_CP048223	2000011..2000391	0.136885	1.09953	0.278488	0.694855	1
AXA69_RS09615	NZ_CP048223	complement(2000445..2001218)	0.195952	1.14548	0.188932	0.601551	1
AXA69_RS09620	NZ_CP048223	complement(2001364..2002572)	-0.0568939	-1.04022	0.794119	0.953021	1
AXA69_RS09625	NZ_CP048223	2002788..2003114	0.168933	1.12423	0.289629	0.706384	1
AXA69_RS09630	NZ_CP048223	complement(2003460..2004908)	-0.191613	-1.14204	0.288997	0.705764	1
AXA69_RS09635	NZ_CP048223	2005070..2005555	0.00478434	1.00332	0.971789	0.9934	1
AXA69_RS09640	NZ_CP048223	2005552..2006412	-0.110614	-1.07969	0.291992	0.709827	1
AXA69_RS09645	NZ_CP048223	complement(2006538..2007437)	-0.134773	-1.09792	0.307486	0.725734	1
AXA69_RS09650	NZ_CP048223	complement(2007584..2008024)	0.0691874	1.04913	0.655894	0.919105	1
AXA69_RS09655	NZ_CP048223	2008134..2009744	-0.144348	-1.10523	0.27433	0.689474	1
AXA69_RS09660	NZ_CP048223	complement(2009783..2010442)	0.0468407	1.033	0.762855	0.946795	1
AXA69_RS09665	NZ_CP048223	complement(2010528..2011535)	0.396476	1.31629	0.355455	0.767318	1
AXA69_RS09670	NZ_CP048223	complement(2011542..2012318)	0.0998617	1.07167	0.856793	0.967826	1
AXA69_RS09675	NZ_CP048223	complement(2012311..2013207)	-0.126927	-1.09197	0.784973	0.953021	1
AXA69_RS09680	NZ_CP048223	complement(2013207..2014040)	-0.278647	-1.21306	0.286296	0.703972	1
AXA69_RS09685	NZ_CP048223	complement(2014050..2015096)	-0.157422	-1.11529	0.672494	0.922971	1
AXA69_RS09690	NZ_CP048223	2015329..2016093	0.106669	1.07674	0.636059	0.912501	1
AXA69_RS09695	NZ_CP048223	complement(2016236..2017000)	0.273067	1.20837	0.0442793	0.319454	1
AXA69_RS09700	NZ_CP048223	complement(2017439..2018339)	0.112828	1.08135	0.442116	0.820234	1
AXA69_RS09705	NZ_CP048223	2018597..2018890	0.271741	1.20726	0.104678	0.479805	1
AXA69_RS09710	NZ_CP048223	2018921..2019607	0.0556534	1.03933	0.642848	0.915169	1
AXA69_RS09715	NZ_CP048223	2019648..2020040	0.258392	1.19614	0.108672	0.488532	1
AXA69_RS09735	NZ_CP048223	2029496..2030905	-0.452088	-1.36802	0.064519	0.384424	1
AXA69_RS09740	NZ_CP048223	complement(2031133..2031531)	-0.221283	-1.16577	0.25206	0.670761	1
AXA69_RS09745	NZ_CP048223	2031580..2032593	0.331157	1.25802	0.0123443	0.159584	1
AXA69_RS09750	NZ_CP048223	complement(2032859..2033491)	-0.0304886	-1.02136	0.849079	0.966194	1
AXA69_RS09755	NZ_CP048223	complement(2034094..2035260)	0.678856	1.60087	0.00014057	0.00767417	0.628768
AXA69_RS09765	NZ_CP048223	2036123..2037124	-0.00137436	-1.00095	0.992487	0.997852	1
AXA69_RS09770	NZ_CP048223	2037301..2037729	0.193027	1.14316	0.584305	0.894649	1
AXA69_RS09775	NZ_CP048223	complement(2037781..2039775)	-0.329596	-1.25666	0.0331386	0.279677	1
AXA69_RS09780	NZ_CP048223	complement(2040002..2040352)	-0.125201	-1.09066	0.443024	0.821051	1
AXA69_RS09785	NZ_CP048223	complement(2040728..2041057)	-0.222786	-1.16698	0.351498	0.762858	1
AXA69_RS09790	NZ_CP048223	complement(2041141..2041326)	-0.465819	-1.3811	0.25332	0.670761	1
AXA69_RS09795	NZ_CP048223	2041520..2042242	-0.333002	-1.25963	0.0701549	0.403346	1
AXA69_RS09800	NZ_CP048223	2042253..2043638	-0.640292	-1.55865	0.010148	0.145422	1
AXA69_RS09805	NZ_CP048223	2043812..2045227	-0.334442	-1.26089	0.0180087	0.200381	1
AXA69_RS09810	NZ_CP048223	complement(2045259..2047205)	-0.649521	-1.56865	0.00109625	0.0360552	1
AXA69_RS09820	NZ_CP048223	complement(2048402..2050087)	-0.134668	-1.09784	0.248029	0.67028	1
AXA69_RS09830	NZ_CP048223	complement(2053156..2053779)	0.175228	1.12914	0.203785	0.615482	1
AXA69_RS09835	NZ_CP048223	2054299..2054889	0.168555	1.12393	0.223982	0.64554	1
AXA69_RS09840	NZ_CP048223	2055058..2055816	0.349986	1.27455	0.0531635	0.355313	1
AXA69_RS09845	NZ_CP048223	2056470..2057348	-0.201695	-1.15005	0.207979	0.622267	1
AXA69_RS09850	NZ_CP048223	2057521..2057805	-0.463241	-1.37864	0.00218421	0.0571344	1
AXA69_RS09855	NZ_CP048223	2057998..2058723	0.0561395	1.03968	0.714716	0.933504	1
AXA69_RS09860	NZ_CP048223	2058710..2058934	0.0380545	1.02673	0.857322	0.967937	1
AXA69_RS09865	NZ_CP048223	complement(2059722..2060708)	0.172353	1.1269	0.222936	0.644182	1
AXA69_RS09870	NZ_CP048223	complement(2061005..2061391)	0.176003	1.12975	0.268204	0.68601	1
AXA69_RS09875	NZ_CP048223	complement(2061388..2063244)	0.0126213	1.00879	0.924633	0.984668	1
AXA69_RS09880	NZ_CP048223	complement(2063309..2063908)	-0.0883821	-1.06318	0.546197	0.87851	1
AXA69_RS09885	NZ_CP048223	2064170..2064493	0.0255273	1.01785	0.866762	0.97268	1
AXA69_RS09890	NZ_CP048223	2064542..2064973	-0.715782	-1.64237	0.021233	0.218836	1
AXA69_RS09895	NZ_CP048223	2065208..2067349	0.0441918	1.03111	0.77687	0.952299	1
AXA69_RS09900	NZ_CP048223	2067766..2068737	-0.0404074	-1.0284	0.770009	0.950924	1
AXA69_RS09905	NZ_CP048223	2068841..2071220	-0.0685765	-1.04868	0.606304	0.901645	1
AXA69_RS09910	NZ_CP048223	2071845..2072471	0.0213193	1.01489	0.891487	0.978133	1
AXA69_RS09915	NZ_CP048223	complement(2072590..2074143)	0.327751	1.25506	0.109103	0.488809	1
AXA69_RS09920	NZ_CP048223	complement(2074143..2075195)	-0.126248	-1.09145	0.474524	0.839946	1
AXA69_RS09925	NZ_CP048223	2075292..2076186	-0.197005	-1.14632	0.1698	0.578903	1
AXA69_RS09930	NZ_CP048223	2076306..2076620	0.228933	1.17197	0.136689	0.539528	1
AXA69_RS09935	NZ_CP048223	complement(2076635..2077912)	-0.019374	-1.01352	0.874096	0.974499	1
AXA69_RS09940	NZ_CP048223	2078121..2078366	-0.575724	-1.49043	0.00283831	0.0657812	1
AXA69_RS09945	NZ_CP048223	2078477..2079076	-0.00651891	-1.00453	0.962163	0.991962	1
AXA69_RS09950	NZ_CP048223	complement(2079187..2080155)	-0.159743	-1.11709	0.407837	0.796425	1
AXA69_RS09960	NZ_CP048223	2080603..2080905	-0.143649	-1.1047	0.339523	0.754446	1
AXA69_RS09965	NZ_CP048223	2081138..2082559	0.089045	1.06367	0.612945	0.903732	1
AXA69_RS09970	NZ_CP048223	2082809..2084062	0.0035177	1.00244	0.97997	0.9934	1
AXA69_RS09975	NZ_CP048223	complement(2084531..2085649)	0.38463	1.30552	0.0398093	0.305432	1
AXA69_RS09985	NZ_CP048223	2086441..2086815	-0.044551	-1.03136	0.775668	0.951799	1
AXA69_RS09990	NZ_CP048223	complement(2086851..2087165)	0.301033	1.23203	0.0484061	0.337313	1
AXA69_RS09995	NZ_CP048223	complement(2087149..2087268)	0.162017	1.11885	0.811866	0.955879	1
AXA69_RS10035	NZ_CP048223	2094552..2095787	-0.211136	-1.1576	0.231776	0.652506	1
AXA69_RS10040	NZ_CP048223	2095780..2096724	-0.279538	-1.21381	0.188285	0.601551	1
AXA69_RS10045	NZ_CP048223	2096780..2098483	-0.208495	-1.15548	0.251363	0.670761	1
AXA69_RS10055	NZ_CP048223	complement(2100090..2101187)	-0.21254	-1.15873	0.148181	0.554175	1
AXA69_RS10060	NZ_CP048223	2101456..2102106	-0.252952	-1.19164	0.156839	0.564616	1
AXA69_RS10070	NZ_CP048223	complement(2104720..2105667)	0.00715418	1.00497	0.962139	0.991962	1
AXA69_RS10075	NZ_CP048223	2105737..2106600	0.0662099	1.04696	0.639396	0.91264	1
AXA69_RS10080	NZ_CP048223	2106600..2107193	-0.317568	-1.24623	0.0511039	0.348457	1
AXA69_RS10085	NZ_CP048223	2107193..2107840	-0.130094	-1.09436	0.380665	0.780925	1
AXA69_RS10090	NZ_CP048223	2107833..2108153	0.0176146	1.01228	0.929254	0.985199	1
AXA69_RS10100	NZ_CP048223	2109987..2110877	-0.215664	-1.16124	0.189605	0.601551	1
AXA69_RS10105	NZ_CP048223	2110874..2111473	-0.148384	-1.10833	0.394307	0.78879	1
AXA69_RS10110	NZ_CP048223	2111473..2112402	-0.0509139	-1.03592	0.736826	0.939784	1
AXA69_RS10115	NZ_CP048223	2112440..2112865	-0.0411255	-1.02892	0.845943	0.966194	1
AXA69_RS10120	NZ_CP048223	2112865..2116593	0.0355627	1.02496	0.80616	0.95469	1
AXA69_RS10125	NZ_CP048223	2116798..2117838	0.0745739	1.05305	0.594515	0.898026	1
AXA69_RS10150	NZ_CP048223	2121509..2125408	-0.0660314	-1.04683	0.57552	0.891378	1
AXA69_RS10155	NZ_CP048223	2125458..2125778	0.35799	1.28164	0.144891	0.551673	1
AXA69_RS10160	NZ_CP048223	2125808..2126641	-0.105444	-1.07583	0.481306	0.843994	1
AXA69_RS10170	NZ_CP048223	complement(2128301..2128504)	0.678749	1.60075	0.000326197	0.0144463	1
AXA69_RS10175	NZ_CP048223	complement(2128668..2129384)	0.0786444	1.05603	0.568725	0.887615	1
AXA69_RS10180	NZ_CP048223	complement(2129527..2130839)	0.0991781	1.07116	0.53452	0.871322	1
AXA69_RS10185	NZ_CP048223	2131021..2131701	-0.131987	-1.0958	0.36743	0.772053	1
AXA69_RS10190	NZ_CP048223	complement(2131698..2132828)	0.126195	1.09141	0.403356	0.794982	1
AXA69_RS10195	NZ_CP048223	complement(2132838..2135510)	0.0466818	1.03289	0.778708	0.952716	1
AXA69_RS10200	NZ_CP048223	complement(2135511..2136575)	-0.26639	-1.20279	0.283689	0.699659	1
AXA69_RS10205	NZ_CP048223	complement(2136582..2136953)	-0.567429	-1.48188	0.168898	0.578028	1
AXA69_RS10210	NZ_CP048223	complement(2136969..2138189)	0.375257	1.29707	0.0401795	0.307745	1
AXA69_RS10220	NZ_CP048223	complement(2139286..2139549)	0.576922	1.49166	6.67274e-05	0.00408865	0.298471
AXA69_RS10225	NZ_CP048223	2139725..2140546	-0.103859	-1.07464	0.415435	0.800966	1
AXA69_RS10230	NZ_CP048223	2140663..2141184	-0.158639	-1.11623	0.266161	0.683431	1
AXA69_RS10235	NZ_CP048223	complement(2141975..2143252)	0.396862	1.31664	0.0106915	0.14785	1
AXA69_RS10250	NZ_CP048223	complement(2148358..2149617)	-0.0489556	-1.03452	0.753567	0.94324	1
AXA69_RS10255	NZ_CP048223	complement(2149659..2150327)	0.0527814	1.03726	0.745182	0.942381	1
AXA69_RS10260	NZ_CP048223	2150418..2150834	0.0734284	1.05221	0.63305	0.911851	1
AXA69_RS10265	NZ_CP048223	2150921..2151400	0.482321	1.39699	0.0107799	0.148365	1
AXA69_RS10285	NZ_CP048223	2157229..2158002	-0.0480852	-1.03389	0.884473	0.975813	1
AXA69_RS10295	NZ_CP048223	2158213..2158980	-0.268627	-1.20466	0.566432	0.885891	1
AXA69_RS10305	NZ_CP048223	complement(2161104..2161439)	0.285676	1.21898	0.0637312	0.382411	1
AXA69_RS10315	NZ_CP048223	complement(2161974..2162606)	-0.326889	-1.25431	0.177651	0.591643	1
AXA69_RS10320	NZ_CP048223	complement(2162572..2162670)	#N/A	#N/A	#N/A	#N/A	#N/A
AXA69_RS10325	NZ_CP048223	complement(2163124..2163759)	-0.0421206	-1.02963	0.788561	0.953021	1
AXA69_RS10330	NZ_CP048223	2163984..2164565	-0.0675711	-1.04795	0.603987	0.901645	1
AXA69_RS10335	NZ_CP048223	complement(2164633..2165049)	-0.0835667	-1.05963	0.560288	0.884853	1
AXA69_RS10340	NZ_CP048223	complement(2165196..2165513)	0.424103	1.34174	0.0133439	0.168133	1
AXA69_RS10345	NZ_CP048223	2166169..2167443	0.497731	1.41199	0.000239468	0.0113864	1
AXA69_RS10350	NZ_CP048223	complement(2167513..2168151)	0.381124	1.30236	0.288911	0.705764	1
AXA69_RS10355	NZ_CP048223	2168399..2169019	-0.0551101	-1.03894	0.689479	0.926974	1
AXA69_RS10360	NZ_CP048223	complement(2169047..2169352)	0.260647	1.19802	0.255873	0.672456	1
AXA69_RS10365	NZ_CP048223	complement(2169548..2170261)	0.0040596	1.00282	0.984317	0.995266	1
AXA69_RS10370	NZ_CP048223	complement(2170387..2170959)	0.243909	1.1842	0.330686	0.745038	1
AXA69_RS10375	NZ_CP048223	complement(2171110..2172147)	-0.0353934	-1.02484	0.949061	0.990443	1
AXA69_RS10380	NZ_CP048223	complement(2172325..2172945)	-1.09594	-2.13752	0.0405855	0.309794	1
AXA69_RS10385	NZ_CP048223	complement(2173012..2175054)	-0.471506	-1.38656	0.0849212	0.441359	1
AXA69_RS10390	NZ_CP048223	complement(2175287..2176168)	-0.150569	-1.11001	0.515406	0.864746	1
AXA69_RS10395	NZ_CP048223	complement(2176291..2177352)	0.208547	1.15552	0.224272	0.64554	1
AXA69_RS10405	NZ_CP048223	2178733..2178984	-0.000256449	-1.00018	0.998723	0.99932	1
AXA69_RS10410	NZ_CP048223	complement(2179079..2180242)	-0.224208	-1.16814	0.149097	0.55576	1
AXA69_RS10415	NZ_CP048223	complement(2180253..2181302)	0.0681218	1.04835	0.594343	0.898026	1
AXA69_RS10420	NZ_CP048223	complement(2181299..2182033)	-0.0537301	-1.03795	0.702843	0.931695	1
AXA69_RS10430	NZ_CP048223	2183283..2185814	0.247269	1.18696	0.0636446	0.382411	1
AXA69_RS10435	NZ_CP048223	complement(2185934..2186023)	#N/A	#N/A	#N/A	#N/A	#N/A
AXA69_RS10440	NZ_CP048223	2186132..2187163	0.286035	1.21928	0.697567	0.929767	1
AXA69_RS10445	NZ_CP048223	complement(2187187..2187747)	-0.27387	-1.20905	0.168187	0.576475	1
AXA69_RS10455	NZ_CP048223	2188132..2188308	-0.0382098	-1.02684	0.824127	0.959843	1
AXA69_RS10470	NZ_CP048223	2190675..2191355	-0.303131	-1.23382	0.0147613	0.179421	1
AXA69_RS10480	NZ_CP048223	2192433..2193143	-0.249918	-1.18914	0.20357	0.615482	1
AXA69_RS10485	NZ_CP048223	complement(2193173..2193571)	0.21877	1.16374	0.325032	0.739725	1
AXA69_RS10490	NZ_CP048223	complement(2193613..2195139)	0.0600908	1.04253	0.673953	0.922971	1
AXA69_RS10495	NZ_CP048223	2195255..2195668	0.0773389	1.05507	0.577181	0.8924	1
AXA69_RS10500	NZ_CP048223	complement(2195680..2196459)	-0.321664	-1.24977	0.0393927	0.30399	1
AXA69_RS10510	NZ_CP048223	complement(2197805..2199424)	0.111204	1.08013	0.426972	0.809272	1
AXA69_RS10515	NZ_CP048223	2199749..2200723	-0.342177	-1.26767	0.0117401	0.155028	1
AXA69_RS10520	NZ_CP048223	2200716..2201645	-0.122583	-1.08868	0.499212	0.852931	1
AXA69_RS10525	NZ_CP048223	2201642..2202736	0.0594425	1.04206	0.761311	0.945929	1
AXA69_RS10530	NZ_CP048223	complement(2202780..2203943)	-0.0709067	-1.05038	0.665233	0.921096	1
AXA69_RS10535	NZ_CP048223	complement(2204002..2205240)	0.11135	1.08024	0.388789	0.785615	1
AXA69_RS10545	NZ_CP048223	complement(2206346..2206864)	-0.36108	-1.28439	0.0831587	0.438681	1
AXA69_RS10550	NZ_CP048223	2207023..2207493	0.109554	1.07889	0.408665	0.796607	1
AXA69_RS10555	NZ_CP048223	complement(2207558..2209522)	-0.414876	-1.33318	0.031334	0.271097	1
AXA69_RS10560	NZ_CP048223	2209781..2210038	0.0389531	1.02737	0.887311	0.976299	1
AXA69_RS10565	NZ_CP048223	2210283..2212250	-0.553336	-1.46748	0.0208842	0.217702	1
AXA69_RS10570	NZ_CP048223	2212400..2214016	-0.151099	-1.11041	0.403821	0.794982	1
AXA69_RS10575	NZ_CP048223	complement(2214072..2214608)	0.0574863	1.04065	0.68749	0.925969	1
AXA69_RS10580	NZ_CP048223	complement(2214633..2216075)	-0.29243	-1.2247	0.0175664	0.19709	1
AXA69_RS10585	NZ_CP048223	2216264..2216809	-0.347497	-1.27235	0.0324141	0.275737	1
AXA69_RS10590	NZ_CP048223	2216806..2217051	-0.289672	-1.22236	0.11563	0.500702	1
AXA69_RS10595	NZ_CP048223	2217108..2217854	-0.161779	-1.11867	0.296618	0.714918	1
AXA69_RS10600	NZ_CP048223	complement(2217917..2219389)	-0.24353	-1.18389	0.135709	0.537954	1
AXA69_RS10605	NZ_CP048223	2219864..2220316	0.444843	1.36117	0.00212187	0.0561605	1
AXA69_RS10610	NZ_CP048223	complement(2220540..2221121)	0.124307	1.08998	0.541579	0.875627	1
AXA69_RS10615	NZ_CP048223	2221317..2222492	-0.0144914	-1.0101	0.925451	0.984668	1
AXA69_RS10620	NZ_CP048223	complement(2222801..2223427)	-0.425385	-1.34293	0.0273377	0.249554	1
AXA69_RS10625	NZ_CP048223	complement(2223538..2224806)	-0.0170037	-1.01186	0.912841	0.984352	1
AXA69_RS10640	NZ_CP048223	2229415..2229810	-0.0451057	-1.03176	0.772557	0.951707	1
AXA69_RS10645	NZ_CP048223	2229857..2230558	0.0431549	1.03036	0.757817	0.94421	1
AXA69_RS10650	NZ_CP048223	complement(2230817..2231569)	-0.996194	-1.99473	1.60314e-05	0.00137901	0.0717084
AXA69_RS10655	NZ_CP048223	complement(2231566..2232477)	-0.723043	-1.65066	0.00552885	0.0969825	1
AXA69_RS10660	NZ_CP048223	2232777..2233202	-1.26106	-2.39672	1.30218e-09	3.64041e-07	5.82465e-06
AXA69_RS10665	NZ_CP048223	2233224..2233838	-0.845749	-1.7972	2.37734e-06	0.000322238	0.0106339
AXA69_RS10670	NZ_CP048223	complement(2233904..2234848)	0.0191722	1.01338	0.89697	0.980204	1
AXA69_RS10675	NZ_CP048223	complement(2235020..2237767)	-0.218891	-1.16384	0.271525	0.687729	1
AXA69_RS10680	NZ_CP048223	complement(2238277..2238609)	-0.195284	-1.14495	0.184063	0.597926	1
AXA69_RS10685	NZ_CP048223	2239666..2240211	0.126356	1.09153	0.444933	0.821156	1
AXA69_RS10690	NZ_CP048223	2240310..2240699	-0.0720732	-1.05123	0.740296	0.941258	1
AXA69_RS10695	NZ_CP048223	2240767..2243298	-0.143426	-1.10453	0.346104	0.756076	1
AXA69_RS10700	NZ_CP048223	2243309..2244040	0.268872	1.20487	0.0746252	0.417834	1
AXA69_RS10705	NZ_CP048223	2244045..2245073	-0.170435	-1.1254	0.273744	0.689059	1
AXA69_RS10710	NZ_CP048223	2245085..2245636	-0.0376065	-1.02641	0.85924	0.969056	1
AXA69_RS10715	NZ_CP048223	complement(2245638..2246871)	-0.228583	-1.17168	0.128263	0.524906	1
AXA69_RS10720	NZ_CP048223	complement(2247172..2248578)	-0.00480762	-1.00334	0.978238	0.9934	1
AXA69_RS10740	NZ_CP048223	complement(2251277..2252995)	0.00387063	1.00269	0.986339	0.995883	1
AXA69_RS10745	NZ_CP048223	complement(2253032..2254387)	-0.102836	-1.07388	0.470435	0.836101	1
AXA69_RS10750	NZ_CP048223	2254596..2255501	0.223494	1.16756	0.139363	0.54458	1
AXA69_RS10755	NZ_CP048223	2255612..2255830	-0.0747422	-1.05317	0.732693	0.938796	1
AXA69_RS10760	NZ_CP048223	complement(2255914..2257341)	0.157011	1.11497	0.486338	0.844222	1
AXA69_RS10765	NZ_CP048223	2257614..2258012	0.260158	1.19761	0.122805	0.514269	1
AXA69_RS10770	NZ_CP048223	complement(2258322..2258630)	-0.438768	-1.35545	0.0888425	0.447969	1
AXA69_RS10780	NZ_CP048223	2260459..2261664	0.17249	1.127	0.262325	0.680615	1
AXA69_RS10785	NZ_CP048223	complement(2261774..2262274)	-1.03927	-2.05518	0.264452	0.682895	1
AXA69_RS10790	NZ_CP048223	complement(2262366..2262923)	-0.0043732	-1.00304	0.994459	0.998015	1
AXA69_RS10795	NZ_CP048223	complement(2262972..2263241)	-0.478875	-1.39366	0.310652	0.728655	1
AXA69_RS10800	NZ_CP048223	complement(2263361..2263813)	0.315284	1.24426	0.169878	0.578903	1
AXA69_RS10810	NZ_CP048223	2264921..2265439	-0.00254911	-1.00177	0.985733	0.995883	1
AXA69_RS10815	NZ_CP048223	complement(2265483..2265731)	0.440834	1.35739	0.0228607	0.224246	1
AXA69_RS10820	NZ_CP048223	complement(2265789..2266373)	-0.176618	-1.13023	0.395266	0.788946	1
AXA69_RS10825	NZ_CP048223	complement(2266370..2268157)	-0.0606794	-1.04296	0.671074	0.922971	1
AXA69_RS10830	NZ_CP048223	complement(2268339..2268860)	-0.42013	-1.33805	0.102706	0.475959	1
AXA69_RS10835	NZ_CP048223	complement(2268988..2270133)	0.00841423	1.00585	0.95149	0.991385	1
AXA69_RS10840	NZ_CP048223	complement(2270171..2272093)	-0.136681	-1.09937	0.352452	0.764188	1
AXA69_RS10845	NZ_CP048223	complement(2272549..2273595)	0.0732016	1.05205	0.772087	0.951653	1
AXA69_RS10850	NZ_CP048223	complement(2273630..2274223)	0.099514	1.07141	0.707721	0.932797	1
AXA69_RS10855	NZ_CP048223	complement(2274601..2276652)	-0.113628	-1.08195	0.390439	0.785615	1
AXA69_RS10860	NZ_CP048223	complement(2276739..2277638)	0.432402	1.34948	0.00314077	0.0692052	1
AXA69_RS10865	NZ_CP048223	complement(2277904..2278527)	0.108276	1.07794	0.462644	0.832034	1
AXA69_RS10870	NZ_CP048223	2278590..2279372	-0.116489	-1.08409	0.392491	0.786918	1
AXA69_RS10875	NZ_CP048223	2279575..2280195	-0.0165278	-1.01152	0.93299	0.985348	1
AXA69_RS10880	NZ_CP048223	2280323..2282302	-0.350271	-1.2748	0.0236596	0.225961	1
AXA69_RS10885	NZ_CP048223	complement(2282378..2282854)	-0.0307723	-1.02156	0.860166	0.96909	1
AXA69_RS10890	NZ_CP048223	complement(2282994..2283446)	0.342787	1.2682	0.0672761	0.396477	1
AXA69_RS10895	NZ_CP048223	complement(2283570..2283965)	1.59389	3.01862	0.0448447	0.321521	1
AXA69_RS10900	NZ_CP048223	complement(2284054..2285856)	-0.0899059	-1.0643	0.531736	0.870453	1
AXA69_RS10905	NZ_CP048223	complement(2285890..2286555)	0.226607	1.17008	0.180386	0.594068	1
AXA69_RS10985	NZ_CP048223	complement(2301621..2302442)	0.118657	1.08572	0.377012	0.778902	1
AXA69_RS11010	NZ_CP048223	2306998..2308269	0.0268205	1.01876	0.861263	0.969652	1
AXA69_RS11015	NZ_CP048223	complement(2308342..2308680)	0.204173	1.15203	0.345909	0.756076	1
AXA69_RS11020	NZ_CP048223	complement(2308765..2309523)	-0.302548	-1.23332	0.583992	0.894649	1
AXA69_RS11035	NZ_CP048223	2311354..2313807	-0.166035	-1.12197	0.272984	0.688696	1
AXA69_RS11040	NZ_CP048223	complement(2313894..2314778)	0.130954	1.09502	0.404656	0.794982	1
AXA69_RS11045	NZ_CP048223	complement(2314856..2315770)	-0.0686134	-1.04871	0.659325	0.919105	1
AXA69_RS11050	NZ_CP048223	complement(2315829..2316518)	0.0913913	1.0654	0.716876	0.933504	1
AXA69_RS11055	NZ_CP048223	complement(2316511..2316903)	0.0727247	1.0517	0.773617	0.951799	1
AXA69_RS11060	NZ_CP048223	2317030..2317897	-0.192204	-1.14251	0.16304	0.570171	1
AXA69_RS11065	NZ_CP048223	complement(2317906..2318784)	0.236642	1.17825	0.143897	0.551073	1
AXA69_RS11070	NZ_CP048223	complement(2318894..2320321)	0.130732	1.09485	0.364216	0.769777	1
AXA69_RS11075	NZ_CP048223	2320453..2320941	-0.134152	-1.09745	0.484816	0.844222	1
AXA69_RS11080	NZ_CP048223	2321027..2321464	0.198669	1.14764	0.541767	0.875627	1
AXA69_RS11085	NZ_CP048223	2321454..2322194	0.0759245	1.05404	0.763156	0.946817	1
AXA69_RS11105	NZ_CP048223	2324579..2325088	-0.558757	-1.473	0.00532222	0.0952615	1
AXA69_RS11115	NZ_CP048223	2328128..2329375	-0.227204	-1.17056	0.112857	0.493944	1
AXA69_RS11150	NZ_CP048223	complement(2331542..2332207)	0.0607884	1.04304	0.686422	0.925087	1
AXA69_RS11155	NZ_CP048223	complement(2332226..2333518)	-0.004261	-1.00296	0.97768	0.9934	1
AXA69_RS11160	NZ_CP048223	complement(2333703..2336567)	0.0671167	1.04762	0.620864	0.907152	1
AXA69_RS11165	NZ_CP048223	complement(2336633..2337088)	-0.0667676	-1.04737	0.650544	0.918155	1
AXA69_RS11185	NZ_CP048223	complement(2341225..2341746)	0.394656	1.31463	0.0103986	0.145809	1
AXA69_RS11195	NZ_CP048223	2342822..2343103	0.552559	1.46668	0.0152491	0.181437	1
AXA69_RS11200	NZ_CP048223	2343862..2344398	-0.280201	-1.21436	0.0697181	0.402119	1
AXA69_RS11205	NZ_CP048223	complement(2344424..2346037)	-0.273103	-1.2084	0.382392	0.781173	1
AXA69_RS11210	NZ_CP048223	complement(2346034..2346576)	-0.899007	-1.86478	0.269016	0.686158	1
AXA69_RS11215	NZ_CP048223	complement(2346573..2347454)	-0.409253	-1.328	0.482832	0.843994	1
AXA69_RS11220	NZ_CP048223	complement(2347451..2347876)	0.109473	1.07883	0.922182	0.984668	1
AXA69_RS11225	NZ_CP048223	complement(2347892..2349982)	-0.011458	-1.00797	0.97464	0.9934	1
AXA69_RS11230	NZ_CP048223	complement(2349979..2350581)	-0.0735418	-1.0523	0.80917	0.954991	1
AXA69_RS11235	NZ_CP048223	complement(2350574..2351761)	-0.184205	-1.13619	0.644874	0.915382	1
AXA69_RS11240	NZ_CP048223	complement(2351758..2352081)	-1.45199	-2.73584	0.119428	0.508761	1
AXA69_RS11245	NZ_CP048223	complement(2352096..2354147)	-0.0489578	-1.03452	0.874317	0.974499	1
AXA69_RS11250	NZ_CP048223	complement(2354342..2354605)	-0.31945	-1.24785	0.725235	0.936286	1
AXA69_RS11255	NZ_CP048223	complement(2354729..2355163)	-0.0307842	-1.02157	0.967916	0.992362	1
AXA69_RS11260	NZ_CP048223	complement(2355160..2355621)	-0.718065	-1.64497	0.287101	0.703972	1
AXA69_RS11265	NZ_CP048223	complement(2355608..2355934)	0.395367	1.31528	0.721975	0.935731	1
AXA69_RS11270	NZ_CP048223	complement(2355958..2356167)	-0.959349	-1.94443	0.573602	0.891185	1
AXA69_RS11275	NZ_CP048223	complement(2356177..2356632)	0.646318	1.56517	0.423924	0.806157	1
AXA69_RS11280	NZ_CP048223	complement(2356636..2357772)	-0.486561	-1.4011	0.390808	0.785615	1
AXA69_RS11285	NZ_CP048223	complement(2357777..2358463)	-0.849144	-1.80143	0.192477	0.604504	1
AXA69_RS11290	NZ_CP048223	complement(2358466..2358984)	-1.50629	-2.84079	0.12596	0.52072	1
AXA69_RS11295	NZ_CP048223	complement(2358981..2359442)	-0.39671	-1.3165	0.682457	0.924029	1
AXA69_RS11300	NZ_CP048223	complement(2359558..2360286)	-0.281035	-1.21507	0.754211	0.94324	1
AXA69_RS11305	NZ_CP048223	complement(2360290..2361342)	0.185788	1.13744	0.696371	0.929767	1
AXA69_RS11310	NZ_CP048223	complement(2361352..2362224)	-0.163644	-1.12011	0.714659	0.933504	1
AXA69_RS11315	NZ_CP048223	2362402..2364222	0.0724772	1.05152	0.822612	0.959289	1
AXA69_RS11320	NZ_CP048223	2364219..2365235	-0.0821725	-1.05861	0.819863	0.959188	1
AXA69_RS11325	NZ_CP048223	2365301..2365552	-0.585445	-1.5005	1.23566e-05	0.00110542	0.0552711
AXA69_RS11330	NZ_CP048223	complement(2365613..2366542)	-0.0818353	-1.05836	0.605549	0.901645	1
AXA69_RS11335	NZ_CP048223	complement(2366798..2366899)	-0.427604	-1.345	0.0182675	0.201755	1
AXA69_RS11340	NZ_CP048223	2367783..2368727	-0.372086	-1.29422	0.0160236	0.18665	1
AXA69_RS11345	NZ_CP048223	2368872..2369378	-0.343208	-1.26857	0.0252081	0.236599	1
AXA69_RS11350	NZ_CP048223	2369740..2370597	-0.296247	-1.22795	0.0577045	0.369788	1
AXA69_RS11355	NZ_CP048223	2370600..2371259	-0.205402	-1.15301	0.146378	0.553347	1
AXA69_RS11360	NZ_CP048223	complement(2371516..2371773)	0.12118	1.08762	0.414236	0.800966	1
AXA69_RS11365	NZ_CP048223	complement(2371775..2374054)	-0.00167792	-1.00116	0.990451	0.997363	1
AXA69_RS11370	NZ_CP048223	complement(2374051..2374308)	-0.198081	-1.14717	0.453912	0.825646	1
AXA69_RS11375	NZ_CP048223	complement(2374305..2374610)	-0.795719	-1.73594	0.0233035	0.225132	1
AXA69_RS11380	NZ_CP048223	complement(2374607..2374816)	-0.984358	-1.97843	0.072261	0.410958	1
AXA69_RS11385	NZ_CP048223	complement(2374887..2375150)	-0.561996	-1.47631	0.040923	0.311267	1
AXA69_RS11390	NZ_CP048223	complement(2375409..2375861)	-1.55685	-2.9421	7.30971e-05	0.00435951	0.326963
AXA69_RS11395	NZ_CP048223	complement(2375878..2376387)	-0.135125	-1.09819	0.447054	0.821704	1
AXA69_RS11400	NZ_CP048223	complement(2376414..2376632)	-0.0743899	-1.05292	0.609939	0.902799	1
AXA69_RS11405	NZ_CP048223	2376780..2377496	0.0308103	1.02159	0.797969	0.953021	1
AXA69_RS11410	NZ_CP048223	2377567..2378628	0.087387	1.06244	0.540106	0.875627	1
AXA69_RS11415	NZ_CP048223	2379014..2380228	0.0554665	1.0392	0.708387	0.932797	1
AXA69_RS11420	NZ_CP048223	complement(2380408..2381439)	0.0648887	1.046	0.754335	0.94324	1
AXA69_RS11425	NZ_CP048223	2381683..2382456	-0.289206	-1.22197	0.161652	0.570171	1
AXA69_RS11430	NZ_CP048223	2382521..2382775	-0.5094	-1.42346	0.199239	0.609573	1
AXA69_RS11435	NZ_CP048223	2382916..2383782	-0.273369	-1.20863	0.0554811	0.362287	1
AXA69_RS11440	NZ_CP048223	2384103..2384273	-0.347297	-1.27217	0.409508	0.797097	1
AXA69_RS11445	NZ_CP048223	2384270..2384629	0.00222696	1.00154	0.994469	0.998015	1
AXA69_RS11450	NZ_CP048223	2384626..2384880	-0.653921	-1.57344	0.317222	0.733679	1
AXA69_RS11455	NZ_CP048223	2384877..2387681	-0.160752	-1.11787	0.46503	0.832269	1
AXA69_RS11460	NZ_CP048223	2388075..2389631	-0.0618535	-1.04381	0.621126	0.907152	1
AXA69_RS11465	NZ_CP048223	2389880..2390104	0.0733044	1.05212	0.706952	0.932797	1
AXA69_RS11470	NZ_CP048223	2390153..2390467	0.0259756	1.01817	0.855914	0.967527	1
AXA69_RS11475	NZ_CP048223	2390495..2391316	0.0749446	1.05332	0.634247	0.911851	1
AXA69_RS11480	NZ_CP048223	2392071..2393240	-0.159905	-1.11721	0.251863	0.670761	1
AXA69_RS11485	NZ_CP048223	2394157..2395089	0.320262	1.24856	0.0265122	0.24401	1
AXA69_RS11495	NZ_CP048223	2396708..2397262	0.204133	1.15199	0.252829	0.670761	1
AXA69_RS11500	NZ_CP048223	2397348..2397530	-0.657825	-1.5777	0.000137424	0.00767417	0.614697
AXA69_RS11510	NZ_CP048223	2398154..2398942	0.0279024	1.01953	0.790562	0.953021	1
AXA69_RS11515	NZ_CP048223	2399156..2400430	0.324891	1.25257	0.0260944	0.241657	1
AXA69_RS11520	NZ_CP048223	2400554..2400724	0.0606123	1.04291	0.696877	0.929767	1
AXA69_RS11535	NZ_CP048223	2403354..2404562	-0.0317915	-1.02228	0.80838	0.954815	1
AXA69_RS11545	NZ_CP048223	complement(2405430..2406047)	0.353641	1.27778	0.00551086	0.0969825	1
AXA69_RS11555	NZ_CP048223	2407232..2408137	-0.0574461	-1.04062	0.720096	0.935596	1
AXA69_RS11560	NZ_CP048223	complement(2408184..2410562)	-0.19416	-1.14406	0.126561	0.521786	1
AXA69_RS11570	NZ_CP048223	complement(2412120..2412500)	0.106193	1.07638	0.517847	0.865917	1
AXA69_RS11575	NZ_CP048223	complement(2412603..2413085)	0.0720504	1.05121	0.666326	0.921322	1
AXA69_RS11585	NZ_CP048223	2413779..2414204	0.116353	1.08399	0.431329	0.81243	1
AXA69_RS11600	NZ_CP048223	2416015..2416476	0.0229826	1.01606	0.875234	0.974499	1
AXA69_RS11605	NZ_CP048223	2416481..2416711	0.214801	1.16054	0.100091	0.471216	1
AXA69_RS11615	NZ_CP048223	complement(2418286..2418996)	-0.0272645	-1.01908	0.841505	0.965885	1
AXA69_RS11640	NZ_CP048223	2423561..2424262	0.00663463	1.00461	0.964679	0.991962	1
AXA69_RS11645	NZ_CP048223	2424353..2425177	0.14827	1.10824	0.305738	0.723964	1
AXA69_RS11650	NZ_CP048223	2425206..2425757	0.0138851	1.00967	0.924892	0.984668	1
AXA69_RS11655	NZ_CP048223	2425757..2426056	-0.123866	-1.08965	0.377348	0.778902	1
AXA69_RS11660	NZ_CP048223	2426075..2426494	-0.288572	-1.22143	0.037626	0.299484	1
AXA69_RS11665	NZ_CP048223	complement(2426563..2426862)	0.188938	1.13992	0.297712	0.715949	1
AXA69_RS11670	NZ_CP048223	complement(2426972..2428576)	-0.13887	-1.10104	0.330989	0.7451	1
AXA69_RS11675	NZ_CP048223	2428758..2429465	0.0021677	1.0015	0.986755	0.995883	1
AXA69_RS11680	NZ_CP048223	complement(2429513..2430175)	-0.175289	-1.12919	0.400633	0.794982	1
AXA69_RS11685	NZ_CP048223	2430481..2430909	-0.374178	-1.2961	0.0082622	0.127878	1
AXA69_RS11690	NZ_CP048223	complement(2430913..2431662)	0.0197956	1.01382	0.900181	0.980912	1
AXA69_RS11695	NZ_CP048223	2431752..2432192	0.316916	1.24566	0.0467049	0.328812	1
AXA69_RS11700	NZ_CP048223	2432285..2432914	0.139339	1.1014	0.280582	0.697247	1
AXA69_RS11705	NZ_CP048223	2432936..2433613	-0.0683593	-1.04852	0.566998	0.88609	1
AXA69_RS11710	NZ_CP048223	complement(2433838..2434749)	-0.0664869	-1.04716	0.716683	0.933504	1
AXA69_RS11720	NZ_CP048223	2436193..2437896	0.037759	1.02652	0.806413	0.95469	1
AXA69_RS11725	NZ_CP048223	complement(2438431..2439015)	0.0269725	1.01887	0.891373	0.978133	1
AXA69_RS11730	NZ_CP048223	2439300..2440064	-0.162604	-1.11931	0.573059	0.891185	1
AXA69_RS11735	NZ_CP048223	2440289..2441560	0.05979	1.04231	0.623767	0.907944	1
AXA69_RS11740	NZ_CP048223	complement(2441649..2442902)	-0.0887444	-1.06344	0.624204	0.907989	1
AXA69_RS11745	NZ_CP048223	complement(2443099..2443968)	0.0153856	1.01072	0.889811	0.977587	1
AXA69_RS11750	NZ_CP048223	2444193..2445425	-0.170409	-1.12538	0.318886	0.73483	1
AXA69_RS11755	NZ_CP048223	complement(2445445..2445903)	-0.245534	-1.18553	0.0702972	0.403525	1
AXA69_RS11760	NZ_CP048223	2446084..2446992	-0.0323738	-1.02269	0.842625	0.965989	1
AXA69_RS11765	NZ_CP048223	complement(2447046..2447486)	-0.189791	-1.1406	0.440888	0.819008	1
AXA69_RS11770	NZ_CP048223	complement(2447488..2447778)	-0.411307	-1.32989	0.633841	0.911851	1
AXA69_RS11775	NZ_CP048223	complement(2447925..2448485)	0.192775	1.14296	0.21091	0.626395	1
AXA69_RS11780	NZ_CP048223	2448722..2449372	0.172839	1.12727	0.221345	0.642488	1
AXA69_RS11785	NZ_CP048223	2449445..2449723	0.229836	1.1727	0.419113	0.804025	1
AXA69_RS11790	NZ_CP048223	2449726..2450772	-0.260168	-1.19762	0.310905	0.728868	1
AXA69_RS11795	NZ_CP048223	complement(2450953..2451225)	-0.115119	-1.08306	0.548883	0.880235	1
AXA69_RS11825	NZ_CP048223	2457029..2457412	-0.171676	-1.12637	0.341591	0.755931	1
AXA69_RS11830	NZ_CP048223	complement(2457470..2458759)	-0.0800857	-1.05708	0.610819	0.903503	1
AXA69_RS11835	NZ_CP048223	complement(2458756..2459436)	0.235773	1.17754	0.0833825	0.438946	1
AXA69_RS11840	NZ_CP048223	2459586..2460740	-0.0340755	-1.0239	0.876388	0.974756	1
AXA69_RS11845	NZ_CP048223	2460740..2462692	-0.159726	-1.11707	0.537887	0.875038	1
AXA69_RS11850	NZ_CP048223	2462973..2465120	0.0101861	1.00709	0.949661	0.990514	1
AXA69_RS11855	NZ_CP048223	2465336..2467495	0.0178946	1.01248	0.902973	0.981469	1
AXA69_RS11860	NZ_CP048223	2467670..2468209	-0.196878	-1.14622	0.147204	0.554175	1
AXA69_RS11865	NZ_CP048223	2468282..2468999	-0.169696	-1.12482	0.242575	0.664241	1
AXA69_RS11870	NZ_CP048223	complement(2469060..2470151)	-0.242681	-1.18319	0.131297	0.52814	1
AXA69_RS11880	NZ_CP048223	complement(2470607..2470810)	0.196721	1.14609	0.673491	0.922971	1
AXA69_RS11890	NZ_CP048223	2471861..2472850	0.156463	1.11455	0.345635	0.756076	1
AXA69_RS11895	NZ_CP048223	2472878..2473240	-0.43979	-1.35641	0.0215554	0.219193	1
AXA69_RS11905	NZ_CP048223	2474184..2474540	0.0254269	1.01778	0.885229	0.975999	1
AXA69_RS11910	NZ_CP048223	2474630..2475394	-0.256971	-1.19497	0.0351476	0.289639	1
AXA69_RS11920	NZ_CP048223	complement(2478754..2479200)	0.0610015	1.04319	0.596028	0.898881	1
AXA69_RS11930	NZ_CP048223	complement(2480525..2480968)	0.0168979	1.01178	0.930639	0.985199	1
AXA69_RS11935	NZ_CP048223	complement(2481170..2482174)	0.000549877	1.00038	0.99692	0.998259	1
AXA69_RS11940	NZ_CP048223	complement(2482171..2482617)	-0.135068	-1.09814	0.6537	0.919105	1
AXA69_RS11945	NZ_CP048223	2482708..2483133	-0.120972	-1.08747	0.426636	0.809272	1
AXA69_RS11950	NZ_CP048223	2483168..2483395	0.123499	1.08937	0.443882	0.821051	1
AXA69_RS11955	NZ_CP048223	2483541..2483858	0.651369	1.57066	0.000432983	0.0181003	1
AXA69_RS11960	NZ_CP048223	complement(2484026..2484502)	-0.282522	-1.21632	0.0488912	0.340109	1
AXA69_RS11965	NZ_CP048223	complement(2484811..2485434)	0.194049	1.14397	0.19646	0.608109	1
AXA69_RS11970	NZ_CP048223	2485618..2486856	-0.0686456	-1.04873	0.667191	0.92148	1
AXA69_RS11975	NZ_CP048223	2486997..2487803	0.138984	1.10113	0.369029	0.773467	1
AXA69_RS11980	NZ_CP048223	complement(2487944..2488507)	0.559244	1.4735	0.000408511	0.0174025	1
AXA69_RS11985	NZ_CP048223	2488713..2489552	0.403163	1.3224	0.039499	0.304094	1
AXA69_RS11990	NZ_CP048223	2489766..2491079	0.146728	1.10706	0.344572	0.756076	1
AXA69_RS11995	NZ_CP048223	complement(2491041..2491808)	-0.057015	-1.04031	0.675611	0.922971	1
AXA69_RS12000	NZ_CP048223	2492176..2493489	0.223847	1.16784	0.248302	0.67028	1
AXA69_RS12005	NZ_CP048223	complement(2493532..2495160)	0.178805	1.13195	0.204092	0.615484	1
AXA69_RS12010	NZ_CP048223	complement(2495273..2495998)	-0.0194847	-1.0136	0.918552	0.984668	1
AXA69_RS12015	NZ_CP048223	complement(2495968..2498028)	0.22759	1.17088	0.23005	0.651687	1
AXA69_RS12020	NZ_CP048223	complement(2498140..2498604)	-0.180743	-1.13347	0.324471	0.739358	1
AXA69_RS12025	NZ_CP048223	complement(2498672..2500047)	-0.221683	-1.16609	0.078307	0.425598	1
AXA69_RS12030	NZ_CP048223	2500164..2500760	0.266687	1.20304	0.0802261	0.430794	1
AXA69_RS12035	NZ_CP048223	2500876..2501466	0.00757003	1.00526	0.957531	0.991962	1
AXA69_RS12040	NZ_CP048223	2501621..2502340	0.117451	1.08482	0.456697	0.828053	1
AXA69_RS12045	NZ_CP048223	2502463..2503569	-0.164154	-1.12051	0.321194	0.73677	1
AXA69_RS12050	NZ_CP048223	2503872..2504342	0.196568	1.14597	0.264071	0.682895	1
AXA69_RS12055	NZ_CP048223	2504560..2505759	0.123943	1.08971	0.422737	0.805914	1
AXA69_RS12060	NZ_CP048223	2505893..2507143	0.0308715	1.02163	0.842745	0.965989	1
AXA69_RS12065	NZ_CP048223	2507321..2508247	-0.123571	-1.08943	0.52809	0.870453	1
AXA69_RS12075	NZ_CP048223	complement(2510102..2510710)	0.00357775	1.00248	0.994765	0.998015	1
AXA69_RS12080	NZ_CP048223	complement(2510847..2511224)	0.166955	1.12269	0.219105	0.639379	1
AXA69_RS12085	NZ_CP048223	complement(2511439..2512053)	-0.1088	-1.07833	0.531295	0.870453	1
AXA69_RS12090	NZ_CP048223	complement(2512034..2513065)	0.57215	1.48674	0.214591	0.631812	1
AXA69_RS12095	NZ_CP048223	complement(2513215..2513793)	-0.136031	-1.09888	0.457422	0.82836	1
AXA69_RS12100	NZ_CP048223	complement(2513897..2514253)	0.00300018	1.00208	0.985004	0.995689	1
AXA69_RS12105	NZ_CP048223	complement(2514400..2515323)	-0.0365985	-1.02569	0.804941	0.95469	1
AXA69_RS12110	NZ_CP048223	complement(2515650..2516078)	0.160203	1.11744	0.389795	0.785615	1
AXA69_RS12115	NZ_CP048223	2516557..2517735	-0.145111	-1.10582	0.358072	0.768132	1
AXA69_RS12120	NZ_CP048223	complement(2517777..2518373)	0.0602247	1.04263	0.565822	0.885795	1
AXA69_RS12125	NZ_CP048223	complement(2518480..2518842)	-0.792774	-1.7324	8.85581e-06	0.000943144	0.039612
AXA69_RS12130	NZ_CP048223	2519035..2519241	0.715867	1.64247	1.07624e-05	0.00106979	0.0481403
AXA69_RS12135	NZ_CP048223	complement(2519456..2519824)	-0.280369	-1.21451	0.0492598	0.3409	1
AXA69_RS12145	NZ_CP048223	complement(2520731..2521546)	0.00121701	1.00084	0.993401	0.997863	1
AXA69_RS12150	NZ_CP048223	complement(2522345..2523199)	-0.337515	-1.26358	0.403859	0.794982	1
AXA69_RS12155	NZ_CP048223	complement(2523193..2523654)	-0.207798	-1.15492	0.519251	0.866745	1
AXA69_RS12160	NZ_CP048223	complement(2523647..2525557)	0.0801524	1.05713	0.609424	0.902739	1
AXA69_RS12165	NZ_CP048223	2525712..2526122	0.0624674	1.04425	0.634179	0.911851	1
AXA69_RS12170	NZ_CP048223	complement(2526201..2526656)	-0.205119	-1.15278	0.198245	0.608568	1
AXA69_RS12175	NZ_CP048223	complement(2526653..2527576)	-0.134613	-1.0978	0.306145	0.724543	1
AXA69_RS12195	NZ_CP048223	2531733..2533457	-0.104075	-1.0748	0.554641	0.881318	1
AXA69_RS12205	NZ_CP048223	complement(2534814..2535632)	-1.25659	-2.3893	2.84902e-08	6.1926e-06	0.000127437
AXA69_RS12210	NZ_CP048223	2535786..2536817	0.27112	1.20674	0.695584	0.929767	1
AXA69_RS12215	NZ_CP048223	complement(2536959..2538602)	-0.114956	-1.08294	0.553878	0.880942	1
AXA69_RS12220	NZ_CP048223	complement(2538870..2539736)	-0.0465322	-1.03278	0.729963	0.937587	1
AXA69_RS12225	NZ_CP048223	complement(2539944..2540417)	0.171477	1.12621	0.343656	0.756076	1
AXA69_RS12230	NZ_CP048223	complement(2540440..2541687)	0.151783	1.11094	0.401264	0.794982	1
AXA69_RS12235	NZ_CP048223	complement(2541764..2542453)	0.0476365	1.03357	0.742282	0.941856	1
AXA69_RS12240	NZ_CP048223	complement(2542458..2543024)	-0.101689	-1.07303	0.502308	0.855011	1
AXA69_RS12250	NZ_CP048223	complement(2543394..2543936)	0.380145	1.30147	0.00935988	0.137268	1
AXA69_RS12255	NZ_CP048223	complement(2544160..2545038)	-0.45451	-1.37032	0.00125749	0.0396108	1
AXA69_RS12260	NZ_CP048223	2545179..2545526	0.462771	1.37819	0.00329144	0.0721697	1
AXA69_RS12265	NZ_CP048223	2545888..2546817	0.0560073	1.03958	0.691082	0.927734	1
AXA69_RS12275	NZ_CP048223	2547939..2549102	-0.113489	-1.08184	0.383194	0.782008	1
AXA69_RS12285	NZ_CP048223	2550528..2551832	-0.568369	-1.48285	8.5513e-06	0.000932926	0.03825
AXA69_RS12290	NZ_CP048223	complement(2551873..2552286)	0.178878	1.132	0.254628	0.670761	1
AXA69_RS12295	NZ_CP048223	complement(2552419..2554206)	-0.158549	-1.11616	0.130921	0.52814	1
AXA69_RS12300	NZ_CP048223	complement(2554203..2554520)	-0.0532784	-1.03762	0.743862	0.941856	1
AXA69_RS12305	NZ_CP048223	2554714..2555055	0.525223	1.43916	2.36766e-05	0.00182596	0.105906
AXA69_RS12310	NZ_CP048223	complement(2555151..2555588)	0.0945	1.0677	0.696375	0.929767	1
AXA69_RS12315	NZ_CP048223	2555713..2556612	0.176638	1.13025	0.222058	0.64299	1
AXA69_RS12330	NZ_CP048223	2557932..2558309	-0.191648	-1.14207	0.629229	0.91115	1
AXA69_RS12345	NZ_CP048223	2560898..2561491	-0.0440061	-1.03097	0.783402	0.953021	1
AXA69_RS12350	NZ_CP048223	2561513..2562487	-0.20306	-1.15114	0.219271	0.639379	1
AXA69_RS12355	NZ_CP048223	2562581..2563042	-0.151363	-1.11062	0.278338	0.694855	1
AXA69_RS12390	NZ_CP048223	complement(2569092..2570009)	-0.440695	-1.35726	0.328601	0.743842	1
AXA69_RS12395	NZ_CP048223	complement(2570013..2570492)	0.198011	1.14712	0.225632	0.646957	1
AXA69_RS12455	NZ_CP048223	2584920..2585537	-0.111896	-1.08065	0.437631	0.817338	1
AXA69_RS12460	NZ_CP048223	2585534..2586103	0.0457697	1.03223	0.753033	0.94324	1
AXA69_RS12465	NZ_CP048223	2586113..2587159	0.29331	1.22545	0.0782189	0.425598	1
AXA69_RS12485	NZ_CP048223	2589700..2590143	0.593503	1.50891	3.45504e-05	0.00241475	0.154544
AXA69_RS12490	NZ_CP048223	2590232..2592018	-0.216129	-1.16161	0.113839	0.497752	1
AXA69_RS12505	NZ_CP048223	complement(2595685..2596716)	-0.0903874	-1.06466	0.696742	0.929767	1
AXA69_RS12510	NZ_CP048223	complement(2596817..2598142)	-0.145942	-1.10645	0.31008	0.72846	1
AXA69_RS12515	NZ_CP048223	complement(2598572..2599042)	-0.0338758	-1.02376	0.802248	0.953362	1
AXA69_RS12520	NZ_CP048223	complement(2599233..2601497)	0.00442016	1.00307	0.977618	0.9934	1
AXA69_RS12525	NZ_CP048223	complement(2601843..2602394)	-0.238251	-1.17956	0.15076	0.557774	1
AXA69_RS12530	NZ_CP048223	complement(2602375..2602749)	-0.017286	-1.01205	0.908492	0.983228	1
AXA69_RS12550	NZ_CP048223	2607003..2607542	0.163392	1.11992	0.269706	0.686158	1
AXA69_RS12555	NZ_CP048223	2607674..2607910	-0.0447023	-1.03147	0.733951	0.939099	1
AXA69_RS12570	NZ_CP048223	2610199..2611362	-0.14394	-1.10492	0.382196	0.781173	1
AXA69_RS12575	NZ_CP048223	2611470..2612529	0.0108713	1.00756	0.943788	0.988757	1
AXA69_RS12580	NZ_CP048223	2612840..2613085	0.629321	1.54684	0.000381511	0.0166438	1
AXA69_RS12590	NZ_CP048223	complement(2613308..2613859)	-0.00286539	-1.00199	0.986159	0.995883	1
AXA69_RS12595	NZ_CP048223	complement(2613925..2614479)	-0.306437	-1.23665	0.00258868	0.0621551	1
AXA69_RS12600	NZ_CP048223	2614830..2616598	0.235435	1.17726	0.109044	0.488809	1
AXA69_RS12605	NZ_CP048223	complement(2616649..2617536)	0.028887	1.02022	0.837296	0.964759	1
AXA69_RS12615	NZ_CP048223	complement(2619002..2620087)	0.309484	1.23926	0.0527297	0.355131	1
AXA69_RS12620	NZ_CP048223	complement(2620288..2621607)	0.10244	1.07359	0.674891	0.922971	1
AXA69_RS12630	NZ_CP048223	2623628..2624104	0.142313	1.10367	0.380947	0.780925	1
AXA69_RS12635	NZ_CP048223	complement(2624129..2625499)	-0.176935	-1.13048	0.242295	0.664086	1
AXA69_RS12640	NZ_CP048223	2625716..2626009	0.31176	1.24122	0.0504116	0.345098	1
AXA69_RS12650	NZ_CP048223	2627781..2628278	-0.173887	-1.12809	0.20349	0.615482	1
AXA69_RS12655	NZ_CP048223	2628302..2630233	0.0365672	1.02567	0.791511	0.953021	1
AXA69_RS12660	NZ_CP048223	2630292..2630480	-0.250116	-1.1893	0.115887	0.500832	1
AXA69_RS12695	NZ_CP048223	2640353..2640802	0.217071	1.16237	0.239089	0.660674	1
AXA69_RS12700	NZ_CP048223	2641013..2643160	-0.382868	-1.30393	0.0102116	0.145422	1
AXA69_RS12705	NZ_CP048223	2643170..2643853	-0.271616	-1.20716	0.0892093	0.448352	1
AXA69_RS12710	NZ_CP048223	2644065..2645435	-0.0690906	-1.04906	0.638478	0.91264	1
AXA69_RS12725	NZ_CP048223	complement(2647806..2648786)	0.362166	1.28535	0.0563527	0.365313	1
AXA69_RS12730	NZ_CP048223	2649075..2649365	0.205634	1.15319	0.203415	0.615482	1
AXA69_RS12735	NZ_CP048223	complement(2649498..2650427)	-0.072193	-1.05131	0.702843	0.931695	1
AXA69_RS12760	NZ_CP048223	2655685..2656308	0.0299411	1.02097	0.844682	0.966194	1
AXA69_RS12765	NZ_CP048223	2656435..2656938	-0.734576	-1.66391	0.0148913	0.179981	1
AXA69_RS12770	NZ_CP048223	2656935..2657981	-0.359586	-1.28306	0.0524736	0.354554	1
AXA69_RS12775	NZ_CP048223	2658626..2660344	-0.197012	-1.14632	0.15186	0.558989	1
AXA69_RS12790	NZ_CP048223	complement(2663468..2664670)	0.303911	1.23449	0.00920784	0.135482	1
AXA69_RS12795	NZ_CP048223	2664973..2665413	0.109839	1.07911	0.500708	0.853517	1
AXA69_RS12800	NZ_CP048223	complement(2665474..2665974)	-0.0207997	-1.01452	0.894165	0.979249	1
AXA69_RS12810	NZ_CP048223	complement(2666905..2667438)	0.452329	1.36825	0.00247	0.0603734	1
AXA69_RS12825	NZ_CP048223	2669854..2670957	-0.114581	-1.08266	0.494684	0.848687	1
AXA69_RS12830	NZ_CP048223	complement(2671086..2671688)	-0.114983	-1.08296	0.589019	0.896391	1
AXA69_RS12835	NZ_CP048223	2671786..2672685	-0.0959659	-1.06878	0.541711	0.875627	1
AXA69_RS12840	NZ_CP048223	2672757..2673389	-0.41587	-1.3341	0.115138	0.500702	1
AXA69_RS12845	NZ_CP048223	2673461..2673898	0.0157867	1.011	0.913188	0.984352	1
AXA69_RS12850	NZ_CP048223	2673997..2674695	0.0959354	1.06876	0.562144	0.885274	1
AXA69_RS12855	NZ_CP048223	complement(2674765..2675763)	0.160293	1.11751	0.246923	0.67028	1
AXA69_RS12870	NZ_CP048223	2680026..2680229	0.0730708	1.05195	0.658056	0.919105	1
AXA69_RS12875	NZ_CP048223	2680377..2684644	0.160405	1.1176	0.327098	0.742696	1
AXA69_RS12880	NZ_CP048223	2684625..2685823	-0.0663894	-1.04709	0.657567	0.919105	1
AXA69_RS12885	NZ_CP048223	2685862..2687838	-0.129849	-1.09418	0.343167	0.756076	1
AXA69_RS12900	NZ_CP048223	complement(2689410..2689958)	0.0739256	1.05258	0.644382	0.915313	1
AXA69_RS12910	NZ_CP048223	2691457..2691912	0.341087	1.26671	0.0287891	0.258064	1
AXA69_RS12915	NZ_CP048223	complement(2691993..2692742)	-0.0946486	-1.06781	0.619069	0.907152	1
AXA69_RS12925	NZ_CP048223	2694115..2695625	0.0171779	1.01198	0.901991	0.981417	1
AXA69_RS12935	NZ_CP048223	2696098..2697648	-0.250749	-1.18982	0.0989788	0.469778	1
AXA69_RS12970	NZ_CP048223	2704603..2704791	-0.303175	-1.23386	0.323176	0.738929	1
AXA69_RS12995	NZ_CP048223	2708490..2709860	-0.0622203	-1.04407	0.602299	0.901438	1
AXA69_RS13000	NZ_CP048223	2710034..2711727	-0.189884	-1.14067	0.254491	0.670761	1
AXA69_RS13005	NZ_CP048223	complement(2711791..2712141)	0.145139	1.10584	0.289059	0.705764	1
AXA69_RS13010	NZ_CP048223	complement(2712274..2715162)	-0.118573	-1.08566	0.312951	0.731559	1
AXA69_RS13015	NZ_CP048223	complement(2715306..2715746)	0.902415	1.86919	2.31025e-08	5.43881e-06	0.000103337
AXA69_RS13020	NZ_CP048223	2716060..2717049	0.0740264	1.05265	0.632987	0.911851	1
AXA69_RS13025	NZ_CP048223	2717053..2717478	0.130216	1.09446	0.57238	0.891185	1
AXA69_RS13030	NZ_CP048223	2717602..2718072	-0.0879715	-1.06287	0.625204	0.908557	1
AXA69_RS13035	NZ_CP048223	complement(2718205..2719026)	-0.478859	-1.39364	0.0333045	0.280548	1
AXA69_RS13065	NZ_CP048223	2725133..2726146	0.0553763	1.03913	0.709318	0.932896	1
AXA69_RS13070	NZ_CP048223	2726143..2726811	-0.0777634	-1.05538	0.682624	0.924029	1
AXA69_RS13080	NZ_CP048223	complement(2727736..2729071)	-0.00932297	-1.00648	0.96465	0.991962	1
AXA69_RS13085	NZ_CP048223	complement(2729340..2729675)	-0.114241	-1.08241	0.447317	0.821704	1
AXA69_RS13095	NZ_CP048223	complement(2731866..2732731)	0.00981889	1.00683	0.965266	0.991962	1
AXA69_RS13100	NZ_CP048223	complement(2733008..2734018)	-0.207235	-1.15447	0.438896	0.818433	1
AXA69_RS13105	NZ_CP048223	2734351..2734977	-0.00579753	-1.00403	0.967958	0.992362	1
AXA69_RS13110	NZ_CP048223	complement(2735049..2735837)	-0.551232	-1.46534	0.0125594	0.160509	1
AXA69_RS13115	NZ_CP048223	complement(2735851..2736882)	-0.458606	-1.37421	0.108555	0.488532	1
AXA69_RS13120	NZ_CP048223	complement(2736879..2737718)	-0.747844	-1.67928	0.0140569	0.173214	1
AXA69_RS13135	NZ_CP048223	complement(2739024..2739428)	-0.0811283	-1.05785	0.594668	0.898026	1
AXA69_RS13140	NZ_CP048223	complement(2739468..2740019)	0.117386	1.08477	0.450582	0.823152	1
AXA69_RS13145	NZ_CP048223	complement(2740040..2741023)	-0.896081	-1.861	7.30593e-07	0.000130718	0.00326794
AXA69_RS13150	NZ_CP048223	2741211..2743304	-0.503013	-1.41717	0.00241781	0.0594224	1
AXA69_RS13155	NZ_CP048223	2743584..2744723	-0.222722	-1.16693	0.142152	0.546828	1
AXA69_RS13160	NZ_CP048223	complement(2744825..2746038)	-0.364113	-1.28709	0.153778	0.56016	1
AXA69_RS13165	NZ_CP048223	complement(2746056..2746265)	0.604809	1.52078	0.0147302	0.179421	1
AXA69_RS13170	NZ_CP048223	complement(2746273..2746899)	-0.0562733	-1.03978	0.806627	0.95469	1
AXA69_RS13175	NZ_CP048223	2747122..2750609	-0.329733	-1.25678	0.018056	0.200408	1
AXA69_RS13180	NZ_CP048223	2750982..2753590	-0.0834466	-1.05955	0.639323	0.91264	1
AXA69_RS13185	NZ_CP048223	2753679..2756054	-0.0857942	-1.06127	0.559005	0.883857	1
AXA69_RS13190	NZ_CP048223	2756152..2758053	0.132695	1.09634	0.591937	0.897055	1
AXA69_RS13195	NZ_CP048223	complement(2758115..2758915)	0.0631534	1.04475	0.72913	0.937587	1
AXA69_RS13205	NZ_CP048223	2759973..2760377	0.17958	1.13255	0.294353	0.711584	1
AXA69_RS13210	NZ_CP048223	2760426..2760722	-0.034058	-1.02389	0.822059	0.959289	1
AXA69_RS13215	NZ_CP048223	complement(2760790..2761323)	0.0045174	1.00314	0.977704	0.9934	1
AXA69_RS13220	NZ_CP048223	complement(2761339..2762208)	0.147277	1.10748	0.313235	0.731559	1
AXA69_RS13225	NZ_CP048223	complement(2762438..2762884)	0.0673287	1.04777	0.820048	0.959188	1
AXA69_RS13230	NZ_CP048223	complement(2762881..2763225)	-0.194734	-1.14451	0.464843	0.832269	1
AXA69_RS13240	NZ_CP048223	complement(2764937..2765836)	-0.18266	-1.13497	0.373036	0.776449	1
AXA69_RS13260	NZ_CP048223	2770218..2771564	-0.171064	-1.12589	0.265183	0.682895	1
AXA69_RS13265	NZ_CP048223	complement(2772068..2772310)	0.187625	1.13889	0.212016	0.628017	1
AXA69_RS13270	NZ_CP048223	2772394..2773551	0.187706	1.13895	0.179982	0.594068	1
AXA69_RS13275	NZ_CP048223	complement(2773533..2774516)	-0.0544455	-1.03846	0.714806	0.933504	1
AXA69_RS13280	NZ_CP048223	complement(2774588..2775487)	0.197265	1.14652	0.155628	0.563862	1
AXA69_RS13285	NZ_CP048223	complement(2775670..2776356)	-0.0180308	-1.01258	0.914237	0.984352	1
AXA69_RS13290	NZ_CP048223	2776396..2776602	-0.12968	-1.09405	0.404513	0.794982	1
AXA69_RS13300	NZ_CP048223	complement(2777425..2777640)	-0.0432568	-1.03044	0.788658	0.953021	1
AXA69_RS13305	NZ_CP048223	complement(2777655..2778623)	0.337986	1.26399	0.0277129	0.250931	1
AXA69_RS13315	NZ_CP048223	2779702..2781108	0.0548694	1.03877	0.705863	0.932251	1
AXA69_RS13320	NZ_CP048223	complement(2781133..2782002)	0.0502466	1.03544	0.671897	0.922971	1
AXA69_RS13325	NZ_CP048223	complement(2782116..2782451)	-0.0614169	-1.04349	0.901798	0.981417	1
AXA69_RS13330	NZ_CP048223	complement(2782559..2782897)	0.0332849	1.02334	0.894945	0.979469	1
AXA69_RS13335	NZ_CP048223	complement(2782984..2784822)	0.041564	1.02923	0.794254	0.953021	1
AXA69_RS13340	NZ_CP048223	complement(2785048..2786617)	-0.00850878	-1.00592	0.954466	0.991962	1
AXA69_RS13345	NZ_CP048223	complement(2786816..2787658)	0.627091	1.54445	0.00154479	0.0448691	1
AXA69_RS13360	NZ_CP048223	complement(2790980..2791228)	-0.217389	-1.16263	0.386098	0.785452	1
AXA69_RS13370	NZ_CP048223	complement(2792831..2793568)	0.195542	1.14515	0.437414	0.817273	1
AXA69_RS13375	NZ_CP048223	2793804..2794526	0.179719	1.13266	0.505418	0.856663	1
AXA69_RS13380	NZ_CP048223	2794557..2795048	-0.387221	-1.30787	0.169539	0.578892	1
AXA69_RS13385	NZ_CP048223	2795126..2797566	-0.47947	-1.39423	0.0125185	0.160509	1
AXA69_RS13390	NZ_CP048223	2797588..2798775	-0.129962	-1.09426	0.431371	0.81243	1
AXA69_RS13395	NZ_CP048223	complement(2798804..2799443)	0.0816267	1.05821	0.644605	0.915339	1
AXA69_RS13400	NZ_CP048223	2799567..2802995	0.113275	1.08168	0.279434	0.69594	1
AXA69_RS13405	NZ_CP048223	complement(2802975..2803250)	0.242548	1.18308	0.140086	0.54458	1
AXA69_RS13425	NZ_CP048223	2804072..2805304	0.0236855	1.01655	0.881016	0.975438	1
AXA69_RS13430	NZ_CP048223	complement(2805358..2806419)	0.0660597	1.04685	0.636348	0.912546	1
AXA69_RS13440	NZ_CP048223	complement(2806911..2807714)	-0.326844	-1.25427	0.184646	0.597926	1
AXA69_RS13445	NZ_CP048223	complement(2807776..2809947)	0.193431	1.14348	0.197507	0.608568	1
AXA69_RS13450	NZ_CP048223	complement(2810020..2810592)	0.116947	1.08444	0.603391	0.901438	1
AXA69_RS13455	NZ_CP048223	complement(2810605..2812506)	0.133041	1.0966	0.416504	0.801556	1
AXA69_RS13460	NZ_CP048223	complement(2812522..2814735)	0.2556	1.19383	0.154395	0.561016	1
AXA69_RS13465	NZ_CP048223	complement(2814762..2815088)	-0.00435255	-1.00302	0.993263	0.997863	1
AXA69_RS13470	NZ_CP048223	complement(2815103..2815471)	-0.256095	-1.19424	0.157222	0.564616	1
AXA69_RS13475	NZ_CP048223	complement(2815481..2816694)	0.137945	1.10034	0.372787	0.776449	1
AXA69_RS13480	NZ_CP048223	complement(2816962..2818050)	-0.0517912	-1.03655	0.735174	0.939255	1
AXA69_RS13485	NZ_CP048223	2818289..2819230	-0.0700397	-1.04975	0.618295	0.906469	1
AXA69_RS13490	NZ_CP048223	2819360..2819968	-0.304901	-1.23533	0.115256	0.500702	1
AXA69_RS13495	NZ_CP048223	2820159..2822028	0.149699	1.10934	0.333872	0.74753	1
AXA69_RS13500	NZ_CP048223	2822209..2822538	0.528862	1.44279	0.00144525	0.0434519	1
AXA69_RS13505	NZ_CP048223	2822578..2822829	0.338199	1.26418	0.103159	0.476193	1
AXA69_RS13510	NZ_CP048223	2822963..2823628	-0.0403921	-1.02839	0.839779	0.964835	1
AXA69_RS13515	NZ_CP048223	complement(2823601..2824095)	0.299998	1.23114	0.0558324	0.36352	1
AXA69_RS13520	NZ_CP048223	complement(2824082..2825650)	-0.0316026	-1.02215	0.839485	0.964804	1
AXA69_RS13525	NZ_CP048223	2825839..2826240	-0.171964	-1.12659	0.250627	0.670761	1
AXA69_RS13530	NZ_CP048223	complement(2826310..2827788)	0.0822123	1.05864	0.593848	0.898026	1
AXA69_RS13540	NZ_CP048223	complement(2828677..2828826)	-0.0184914	-1.0129	0.904506	0.981469	1
AXA69_RS13545	NZ_CP048223	complement(2828920..2829882)	-0.0496867	-1.03504	0.7582	0.944425	1
AXA69_RS13550	NZ_CP048223	2829953..2830285	0.202141	1.1504	0.150364	0.55723	1
AXA69_RS13555	NZ_CP048223	complement(2830404..2831237)	0.0511928	1.03612	0.820231	0.959188	1
AXA69_RS13560	NZ_CP048223	complement(2831339..2832767)	0.0579945	1.04102	0.694132	0.929318	1
AXA69_RS13565	NZ_CP048223	complement(2833276..2835219)	-0.0214833	-1.015	0.928695	0.985199	1
AXA69_RS13570	NZ_CP048223	complement(2835315..2836214)	0.195726	1.1453	0.217374	0.635915	1
AXA69_RS13575	NZ_CP048223	complement(2836315..2837361)	-0.0038222	-1.00265	0.979421	0.9934	1
AXA69_RS13585	NZ_CP048223	complement(2837753..2838907)	0.115572	1.0834	0.550686	0.88074	1
AXA69_RS13590	NZ_CP048223	2839102..2839722	-0.0743299	-1.05287	0.721248	0.935731	1
AXA69_RS13595	NZ_CP048223	2839739..2840167	-0.13336	-1.09685	0.354956	0.767013	1
AXA69_RS13605	NZ_CP048223	2841742..2842338	0.14641	1.10681	0.331726	0.745693	1
AXA69_RS13610	NZ_CP048223	2842370..2842648	0.273181	1.20847	0.115129	0.500702	1
AXA69_RS13615	NZ_CP048223	2842693..2843553	0.580841	1.49572	0.000691847	0.0253658	1
AXA69_RS13620	NZ_CP048223	2843659..2844207	0.395769	1.31564	0.00455945	0.0875296	1
AXA69_RS13625	NZ_CP048223	2844397..2845026	0.311178	1.24072	0.0438002	0.318919	1
AXA69_RS13630	NZ_CP048223	2845210..2846154	-0.910404	-1.87957	6.2538e-11	2.54302e-08	2.79732e-07
AXA69_RS13635	NZ_CP048223	2846216..2847115	-0.454663	-1.37046	0.00365844	0.0754942	1
AXA69_RS13645	NZ_CP048223	2848535..2848963	-1.27265	-2.41604	0	0	0
AXA69_RS13650	NZ_CP048223	2848960..2849694	-1.38877	-2.61856	0	0	0
AXA69_RS13655	NZ_CP048223	2849691..2850950	-1.4455	-2.72357	0	0	0
AXA69_RS13660	NZ_CP048223	2850947..2851699	-1.48069	-2.79082	4.44089e-16	2.83773e-13	1.98641e-12
AXA69_RS13665	NZ_CP048223	2851821..2853077	-1.265	-2.40327	2.88658e-15	1.61396e-12	1.29117e-11
AXA69_RS13670	NZ_CP048223	2853080..2853559	-1.58983	-3.01015	6.07477e-05	0.00388178	0.271725
AXA69_RS13675	NZ_CP048223	2853556..2853774	-0.356184	-1.28004	0.0103848	0.145809	1
AXA69_RS13680	NZ_CP048223	2853731..2854273	-0.518304	-1.43227	0.000281766	0.0130935	1
AXA69_RS13685	NZ_CP048223	2854288..2854830	-0.877375	-1.83703	4.05044e-09	1.06574e-06	1.81176e-05
AXA69_RS13690	NZ_CP048223	2854962..2855429	0.106279	1.07645	0.482348	0.843994	1
AXA69_RS13700	NZ_CP048223	2857431..2858450	-0.046122	-1.03249	0.854962	0.967498	1
AXA69_RS13710	NZ_CP048223	complement(2859740..2860489)	0.162935	1.11956	0.287481	0.704217	1
AXA69_RS13720	NZ_CP048223	complement(2860984..2869494)	-0.102253	-1.07345	0.440651	0.819008	1
AXA69_RS13725	NZ_CP048223	complement(2870019..2870930)	0.0645578	1.04576	0.640683	0.912872	1
AXA69_RS13740	NZ_CP048223	complement(2873614..2874189)	0.0841163	1.06004	0.592171	0.897055	1
AXA69_RS13745	NZ_CP048223	complement(2874225..2875157)	-0.0757174	-1.05388	0.633959	0.911851	1
AXA69_RS13750	NZ_CP048223	2875357..2875839	0.616341	1.53298	0.000241831	0.0113864	1
AXA69_RS13755	NZ_CP048223	complement(2875972..2876793)	-0.178347	-1.13159	0.308077	0.725734	1
AXA69_RS13760	NZ_CP048223	complement(2876950..2878329)	-0.243459	-1.18383	0.201952	0.613404	1
AXA69_RS13765	NZ_CP048223	complement(2878415..2878744)	-0.11513	-1.08307	0.685034	0.925087	1
AXA69_RS13770	NZ_CP048223	complement(2878860..2879411)	-0.0266885	-1.01867	0.863938	0.970466	1
AXA69_RS13775	NZ_CP048223	complement(2879429..2880001)	0.176823	1.13039	0.0965014	0.463751	1
AXA69_RS13780	NZ_CP048223	complement(2880026..2881159)	-0.179844	-1.13276	0.247485	0.67028	1
AXA69_RS13785	NZ_CP048223	2881354..2881674	0.156211	1.11436	0.332624	0.746344	1
AXA69_RS13790	NZ_CP048223	complement(2881711..2882031)	-0.264405	-1.20114	0.0937558	0.458829	1
AXA69_RS13795	NZ_CP048223	2882115..2883458	-0.0907355	-1.06491	0.423027	0.805914	1
AXA69_RS13800	NZ_CP048223	2883462..2884691	-0.21596	-1.16148	0.14748	0.554175	1
AXA69_RS13805	NZ_CP048223	2884681..2885469	-0.204351	-1.15217	0.109307	0.488929	1
AXA69_RS13810	NZ_CP048223	2885462..2886094	-0.205064	-1.15274	0.109896	0.490095	1
AXA69_RS13825	NZ_CP048223	2887940..2888977	-0.230935	-1.17359	0.108216	0.488446	1
AXA69_RS13835	NZ_CP048223	complement(2889310..2889528)	0.368241	1.29078	0.0378213	0.299841	1
AXA69_RS13845	NZ_CP048223	2890778..2892919	-0.193253	-1.14334	0.144917	0.551673	1
AXA69_RS13850	NZ_CP048223	2893202..2894122	-0.0699798	-1.0497	0.715689	0.933504	1
AXA69_RS13855	NZ_CP048223	2894115..2894753	-0.0546174	-1.03858	0.752268	0.94324	1
AXA69_RS13860	NZ_CP048223	2894786..2895172	0.291124	1.22359	0.440022	0.818433	1
AXA69_RS13870	NZ_CP048223	complement(2896344..2896787)	0.528564	1.44249	0.000665109	0.024587	1
AXA69_RS13875	NZ_CP048223	complement(2896909..2897916)	-0.174668	-1.1287	0.174263	0.586603	1
AXA69_RS13885	NZ_CP048223	complement(2899044..2900399)	-0.0906381	-1.06484	0.538347	0.875038	1
AXA69_RS13890	NZ_CP048223	complement(2900561..2902180)	-0.0206956	-1.01445	0.879361	0.975438	1
AXA69_RS13895	NZ_CP048223	complement(2902272..2904542)	-0.132538	-1.09622	0.375532	0.778902	1
AXA69_RS13910	NZ_CP048223	complement(2906324..2907109)	-0.0819805	-1.05847	0.648697	0.917363	1
AXA69_RS13915	NZ_CP048223	complement(2907116..2907421)	0.263037	1.2	0.62409	0.907989	1
AXA69_RS13920	NZ_CP048223	complement(2907519..2907755)	0.00326825	1.00227	0.9859	0.995883	1
AXA69_RS13925	NZ_CP048223	complement(2907881..2908180)	0.021345	1.01491	0.887549	0.976299	1
AXA69_RS13930	NZ_CP048223	complement(2908253..2909281)	0.345697	1.27076	0.0261936	0.242074	1
AXA69_RS13935	NZ_CP048223	2909757..2910092	-0.200903	-1.14942	0.187418	0.600086	1
AXA69_RS13945	NZ_CP048223	2910979..2911419	0.0561575	1.03969	0.663685	0.92068	1
AXA69_RS13950	NZ_CP048223	2911938..2913275	-0.0583145	-1.04125	0.695657	0.929767	1
AXA69_RS13955	NZ_CP048223	2913367..2913822	0.302116	1.23295	0.0301039	0.266321	1
AXA69_RS13960	NZ_CP048223	2913885..2915035	-0.526844	-1.44077	0.00370244	0.075968	1
AXA69_RS13965	NZ_CP048223	2915055..2915567	0.00193986	1.00135	0.989545	0.997182	1
AXA69_RS13975	NZ_CP048223	complement(2917694..2918077)	-0.155855	-1.11408	0.299782	0.718225	1
AXA69_RS14020	NZ_CP048223	2927107..2927964	-0.0430853	-1.03031	0.685397	0.925087	1
AXA69_RS14040	NZ_CP048223	2933356..2933868	-0.0181015	-1.01263	0.894585	0.979314	1
AXA69_RS14090	NZ_CP048223	2946538..2948670	-0.0552106	-1.03901	0.754171	0.94324	1
AXA69_RS14100	NZ_CP048223	complement(2949622..2950962)	0.215461	1.16108	0.174237	0.586603	1
AXA69_RS14105	NZ_CP048223	complement(2951069..2951977)	0.0698541	1.04961	0.567044	0.88609	1
AXA69_RS14110	NZ_CP048223	2952483..2953778	0.29793	1.22938	0.0436954	0.318919	1
AXA69_RS14120	NZ_CP048223	complement(2955256..2955795)	-0.176412	-1.13007	0.322945	0.738929	1
AXA69_RS14125	NZ_CP048223	complement(2955873..2957606)	-0.414744	-1.33306	0.183046	0.597199	1
AXA69_RS14130	NZ_CP048223	complement(2958004..2958441)	-0.371804	-1.29397	0.0633888	0.382411	1
AXA69_RS14135	NZ_CP048223	complement(2958556..2960586)	-0.0907212	-1.0649	0.575947	0.891731	1
AXA69_RS14145	NZ_CP048223	complement(2962088..2963047)	-0.0688175	-1.04886	0.720574	0.935596	1
AXA69_RS14150	NZ_CP048223	2963167..2965236	0.0106821	1.00743	0.941489	0.988417	1
AXA69_RS14155	NZ_CP048223	complement(2965158..2966303)	-0.137011	-1.09962	0.360897	0.768423	1
AXA69_RS14160	NZ_CP048223	complement(2966427..2967296)	-0.147476	-1.10763	0.450899	0.823213	1
AXA69_RS14165	NZ_CP048223	complement(2967367..2967948)	0.193727	1.14371	0.190576	0.60174	1
AXA69_RS14170	NZ_CP048223	complement(2968036..2968140)	#N/A	#N/A	#N/A	#N/A	#N/A
AXA69_RS14180	NZ_CP048223	complement(2968259..2968903)	-0.121493	-1.08786	0.504219	0.855563	1
AXA69_RS14185	NZ_CP048223	2969062..2969688	-0.0974011	-1.06984	0.49739	0.851193	1
AXA69_RS14190	NZ_CP048223	complement(2969770..2971870)	-0.356735	-1.28052	0.0433346	0.318146	1
AXA69_RS14195	NZ_CP048223	complement(2972296..2973099)	0.197428	1.14665	0.200752	0.612108	1
AXA69_RS14200	NZ_CP048223	complement(2973111..2973647)	0.353402	1.27757	0.169438	0.578892	1
AXA69_RS14205	NZ_CP048223	complement(2973912..2975168)	0.334682	1.2611	0.0378798	0.299841	1
AXA69_RS14210	NZ_CP048223	2975350..2976270	0.207563	1.15474	0.264948	0.682895	1
AXA69_RS14215	NZ_CP048223	complement(2976472..2977797)	0.106122	1.07633	0.494857	0.848687	1
AXA69_RS14220	NZ_CP048223	complement(2977930..2979069)	-0.0942449	-1.06751	0.489844	0.845818	1
AXA69_RS14225	NZ_CP048223	2979231..2980403	0.228213	1.17138	0.0716961	0.408531	1
AXA69_RS14230	NZ_CP048223	complement(2980711..2981595)	-0.309015	-1.23886	0.015091	0.180971	1
AXA69_RS14235	NZ_CP048223	complement(2981705..2982460)	0.0563652	1.03984	0.737685	0.940343	1
AXA69_RS14255	NZ_CP048223	complement(2988514..2988870)	-0.0689372	-1.04894	0.66401	0.92068	1
AXA69_RS14260	NZ_CP048223	complement(2988940..2990472)	-0.00265733	-1.00184	0.98839	0.996747	1
AXA69_RS14265	NZ_CP048223	complement(2990687..2992552)	-0.112376	-1.08101	0.444285	0.821111	1
AXA69_RS14270	NZ_CP048223	complement(2992713..2993585)	-0.357936	-1.28159	0.15192	0.558989	1
AXA69_RS14275	NZ_CP048223	complement(2993691..2995430)	0.352423	1.2767	0.161084	0.570171	1
AXA69_RS14280	NZ_CP048223	complement(2995545..2996525)	-0.0640973	-1.04543	0.764964	0.947607	1
AXA69_RS14285	NZ_CP048223	complement(2996537..2997556)	0.27896	1.21332	0.272381	0.68834	1
AXA69_RS14290	NZ_CP048223	complement(2997553..2998461)	-0.263782	-1.20062	0.241659	0.663512	1
AXA69_RS14295	NZ_CP048223	complement(2998463..2999437)	-0.117806	-1.08508	0.606478	0.901645	1
AXA69_RS14300	NZ_CP048223	complement(2999555..3001240)	0.0643831	1.04564	0.680912	0.924029	1
AXA69_RS14305	NZ_CP048223	complement(3001653..3005090)	-0.066284	-1.04702	0.684614	0.925087	1
AXA69_RS14320	NZ_CP048223	complement(3005611..3005904)	-0.0257323	-1.018	0.873992	0.974499	1
AXA69_RS14325	NZ_CP048223	3006119..3006319	-0.334019	-1.26052	0.0675916	0.397163	1
AXA69_RS14330	NZ_CP048223	3006653..3007117	-0.263522	-1.20041	0.100993	0.471572	1
AXA69_RS14335	NZ_CP048223	3007381..3008676	-0.347014	-1.27193	0.00295308	0.0666141	1
AXA69_RS14340	NZ_CP048223	3008755..3010128	-0.269476	-1.20537	0.0584233	0.371732	1
AXA69_RS14345	NZ_CP048223	complement(3010197..3011255)	-0.313671	-1.24287	0.224231	0.64554	1
AXA69_RS14350	NZ_CP048223	complement(3011319..3013064)	0.0467599	1.03294	0.751005	0.94324	1
AXA69_RS14360	NZ_CP048223	complement(3013680..3014375)	0.0495056	1.03491	0.835289	0.964535	1
AXA69_RS14365	NZ_CP048223	complement(3014491..3015192)	-0.956849	-1.94107	0.0944165	0.460666	1
AXA69_RS14370	NZ_CP048223	complement(3015257..3016102)	-0.863265	-1.81915	0.0920379	0.455915	1
AXA69_RS14375	NZ_CP048223	3016353..3017712	0.29058	1.22313	0.0454647	0.321886	1
AXA69_RS14380	NZ_CP048223	3017744..3019903	0.0877386	1.0627	0.60155	0.901418	1
AXA69_RS14385	NZ_CP048223	complement(3020028..3020894)	0.0353801	1.02483	0.913759	0.984352	1
AXA69_RS14390	NZ_CP048223	complement(3020910..3021767)	-0.331871	-1.25864	0.159759	0.56856	1
AXA69_RS14395	NZ_CP048223	3022056..3023096	0.155623	1.1139	0.3437	0.756076	1
AXA69_RS14400	NZ_CP048223	complement(3023156..3024187)	0.0776031	1.05526	0.615682	0.906202	1
AXA69_RS14405	NZ_CP048223	complement(3024289..3025011)	-0.208445	-1.15544	0.398562	0.792497	1
AXA69_RS14410	NZ_CP048223	complement(3025326..3025535)	-0.438878	-1.35555	0.193095	0.604842	1
AXA69_RS14415	NZ_CP048223	complement(3025873..3026586)	0.158475	1.11611	0.262965	0.681732	1
[truncated: 2,489 more rows]
